# Supplementary material for: Pyridine-2-carbaldehyde thio­semi­carbazone
Source: Acta Crystallogr Sect E Struct Rep Online. 2009 Jan 23;65(Pt 2):o356. doi: 10.1107/S1600536809001962 (PMC2968221; doi:10.1107/S1600536809001962)
Supplement: Supplementary file 2 [file e-65-0o356-Isup2.hkl]

# 
# h,k,l, Fc-squared, Fo-squared, sigma(Fo-squared) and status flag 
# 
data_I
_shelx_title ' 081224a in Pna2(1)' 
_shelx_refln_list_code          4 
_shelx_F_calc_maximum      174.07 
_exptl_crystal_F_000       752.00 
_reflns_d_resolution_high  0.8406 
 
loop_ 
 _symmetry_equiv_pos_as_xyz 
 'x, y, z' 
 '-x, -y, z+1/2' 
 'x+1/2, -y+1/2, z' 
 '-x+1/2, y+1/2, z+1/2' 
 
_cell_length_a    20.7245 
_cell_length_b     4.7857 
_cell_length_c    17.3931 
_cell_angle_alpha  90.000 
_cell_angle_beta   90.000 
_cell_angle_gamma  90.000 
 
_shelx_F_squared_multiplier     1.000 
 
loop_ 
 _refln_index_h 
 _refln_index_k 
 _refln_index_l 
 _refln_F_squared_calc 
 _refln_F_squared_meas 
 _refln_F_squared_sigma 
 _refln_observed_status 
   0   0 -20      136.56      133.35     38.53 o 
   2   0 -20      545.93      562.16     38.62 o 
   4   0 -20      110.88      114.62     46.84 o 
   6   0 -20       66.73       87.54     24.54 o 
   1   1 -20       69.72       70.54     17.45 o 
   2   1 -20      202.21      220.68     24.69 o 
   3   1 -20        8.93       -7.46     13.81 o 
   4   1 -20      157.07      116.87     20.17 o 
   2   0 -19       39.80       23.94     18.59 o 
   4   0 -19      279.67      342.86     86.27 o 
   6   0 -19      292.28      317.68     42.38 o 
   8   0 -19       27.83       14.03     25.80 o 
   0   1 -19       39.10       33.77     21.06 o 
   1   1 -19      116.11      153.79     20.36 o 
   2   1 -19       10.53       -1.74     12.84 o 
   3   1 -19       28.10       29.20     15.25 o 
   4   1 -19       34.72       16.95     13.80 o 
   5   1 -19      110.71       74.62     17.11 o 
   6   1 -19       16.53       28.84     16.26 o 
   7   1 -19       54.20       80.48     19.99 o 
   8   1 -19        5.27       22.84     18.59 o 
   1   2 -19       24.28       17.15     15.19 o 
   2   2 -19       19.00       -4.77     14.35 o 
   3   2 -19      289.41      367.73     64.43 o 
   4   2 -19       14.79       78.78     22.45 o 
   0   0 -18      393.29      384.20     53.26 o 
   2   0 -18      151.87      201.66     28.81 o 
   4   0 -18        8.26        3.28     15.37 o 
   6   0 -18       39.35       26.38     18.19 o 
   8   0 -18      495.26      443.45     32.92 o 
  10   0 -18        5.20       12.87     29.69 o 
  12   0 -18      211.96      320.79     60.97 o 
   1   1 -18      274.99      291.84     24.55 o 
   2   1 -18       15.49        3.05     12.18 o 
   3   1 -18       22.83        7.29     11.72 o 
   4   1 -18        1.61       -6.43     11.25 o 
   5   1 -18       79.32      101.82     17.68 o 
   6   1 -18      207.12      260.61     24.61 o 
   7   1 -18       20.42        6.53     15.33 o 
   8   1 -18       71.68       53.61     17.24 o 
   9   1 -18       23.36        9.03     15.00 o 
  10   1 -18       58.24       35.31     20.66 o 
  11   1 -18       19.59       20.61     17.26 o 
   0   2 -18        6.95       -0.41     19.70 o 
   1   2 -18       47.11       58.58     16.49 o 
   2   2 -18       73.36      114.58     19.41 o 
   3   2 -18      276.78      298.21     31.68 o 
   4   2 -18      104.38       62.53     20.54 o 
   5   2 -18       82.10       89.39     23.56 o 
   6   2 -18       18.55        8.24     16.57 o 
   7   2 -18       74.01       48.73     19.92 o 
   8   2 -18       46.52       14.17     19.06 o 
   2   0 -17      534.61      521.06     32.98 o 
   4   0 -17     1282.40     1175.94     48.25 o 
   6   0 -17       35.45       42.08     17.74 o 
   8   0 -17      221.63      204.89     30.34 o 
  10   0 -17      178.66      152.72     42.91 o 
  12   0 -17       75.85       47.81     36.86 o 
  14   0 -17       93.73       72.95     36.22 o 
   0   1 -17       94.01       44.22     26.88 o 
   1   1 -17      238.17      246.64     21.79 o 
   2   1 -17      242.47      320.68     24.36 o 
   3   1 -17      144.91      150.81     18.56 o 
   4   1 -17      205.84      207.75     21.28 o 
   5   1 -17      123.36      120.30     17.24 o 
   6   1 -17       40.44       50.03     14.35 o 
   7   1 -17       69.84       54.85     17.54 o 
   8   1 -17       63.54       41.99     16.75 o 
   9   1 -17       85.95       41.56     17.56 o 
  10   1 -17       72.33       59.57     18.44 o 
  11   1 -17       21.81       18.16     17.06 o 
  12   1 -17       81.77       56.96     26.31 o 
  13   1 -17        2.33       -8.28     21.85 o 
   1   2 -17      106.82      101.41     18.96 o 
   2   2 -17        9.92       18.61     16.48 o 
   3   2 -17      167.75      175.60     22.10 o 
   4   2 -17       90.21       59.18     18.47 o 
   5   2 -17      116.15      162.72     25.60 o 
   6   2 -17       11.27       80.93     20.61 o 
   7   2 -17       83.89       98.49     22.60 o 
   8   2 -17       71.76       33.99     18.50 o 
   9   2 -17      168.57      196.31     27.64 o 
  10   2 -17       16.03        1.42     17.11 o 
  11   2 -17       38.84       48.12     21.12 o 
   0   3 -17      212.23      165.36     35.21 o 
   1   3 -17       95.94      125.84     27.27 o 
   2   3 -17       36.18       38.80     20.77 o 
   3   3 -17      111.70       71.25     23.10 o 
   4   3 -17        5.09      -12.74     17.65 o 
   5   3 -17       85.07       76.18     23.95 o 
   0   0 -16     3319.86     3297.25    112.63 o 
   2   0 -16       35.51       24.54     15.52 o 
   4   0 -16      105.91      112.66     21.01 o 
   6   0 -16        1.80       -6.91     12.12 o 
   8   0 -16       39.57       19.44     14.89 o 
  10   0 -16      421.31      428.16     59.60 o 
  12   0 -16       74.83       43.52     34.84 o 
  14   0 -16       33.83       36.32     33.79 o 
   1   1 -16      230.89      231.10     20.43 o 
   2   1 -16       55.75       34.01     11.74 o 
   3   1 -16      462.98      456.82     22.01 o 
   4   1 -16       48.70       17.02     11.44 o 
   5   1 -16      296.02      230.40     20.49 o 
   6   1 -16      502.47      429.10     22.34 o 
   7   1 -16       83.29       84.24     15.36 o 
   8   1 -16       59.72       46.34     16.78 o 
   9   1 -16       27.23       -9.54     15.84 o 
  10   1 -16       44.62       39.25     16.60 o 
  11   1 -16      262.77      250.68     28.02 o 
  12   1 -16      107.44      116.47     21.20 o 
  13   1 -16      171.54      160.25     34.71 o 
  14   1 -16       83.63       66.41     27.05 o 
  15   1 -16       57.78       70.65     28.30 o 
   0   2 -16       17.46       -5.87     14.80 o 
   1   2 -16      194.27      149.56     19.29 o 
   2   2 -16      135.29       75.60     15.90 o 
   3   2 -16      105.31       81.77     17.10 o 
   4   2 -16      109.35       99.54     17.31 o 
   5   2 -16      214.07      226.70     26.97 o 
   6   2 -16       41.09        0.13     15.19 o 
   7   2 -16      342.50      363.16     29.83 o 
   8   2 -16       77.27       65.47     18.69 o 
   9   2 -16      255.64      257.00     31.21 o 
  10   2 -16       73.97       25.64     17.70 o 
  11   2 -16      109.25      120.22     24.33 o 
  12   2 -16        7.59       13.50     19.46 o 
  13   2 -16       21.65      -10.31     17.61 o 
   1   3 -16       94.11      142.14     25.21 o 
   2   3 -16       50.81       14.28     18.23 o 
   3   3 -16      132.93       47.89     21.32 o 
   4   3 -16       29.93       35.76     19.89 o 
   5   3 -16       32.82       67.97     22.26 o 
   6   3 -16      120.92      141.47     26.02 o 
   7   3 -16       74.24      120.59     23.13 o 
   8   3 -16       12.46        9.04     17.92 o 
   2   0 -15      139.20      199.41     46.05 o 
   4   0 -15     1196.55     1145.74     44.19 o 
   6   0 -15      189.83      182.50     24.49 o 
   8   0 -15      111.64      117.17     21.76 o 
  10   0 -15      231.88      226.13     28.69 o 
  12   0 -15        0.49       -7.40     22.74 o 
  14   0 -15      117.46       62.99     34.14 o 
  16   0 -15       73.63      154.04     46.53 o 
   0   1 -15     3279.35     3403.37     80.32 o 
   1   1 -15      219.05      221.38     19.53 o 
   2   1 -15       47.96       63.05     12.63 o 
   3   1 -15      135.88      161.45     19.82 o 
   4   1 -15       41.65       51.23     12.38 o 
   5   1 -15      200.96      290.98     30.84 o 
   6   1 -15       80.83       97.84     15.42 o 
   7   1 -15      268.37      299.10     20.89 o 
   8   1 -15      243.99      251.02     27.93 o 
   9   1 -15      172.08      148.06     22.99 o 
  10   1 -15       57.85       24.71     14.17 o 
  11   1 -15      173.72      199.03     24.57 o 
  12   1 -15      218.55      255.24     32.71 o 
  13   1 -15       12.88       14.63     15.74 o 
  14   1 -15       63.63       40.49     28.04 o 
  15   1 -15       11.29       -5.84     18.88 o 
  16   1 -15       14.82       12.57     23.90 o 
   1   2 -15      137.54      103.55     16.89 o 
   2   2 -15      147.34      103.68     17.33 o 
   3   2 -15       22.80       11.13     11.56 o 
   4   2 -15      128.07       68.33     14.35 o 
   5   2 -15      262.99      238.26     26.93 o 
   6   2 -15       63.38       47.05     18.81 o 
   7   2 -15      144.36      168.93     21.34 o 
   8   2 -15       31.65       25.75     13.67 o 
   9   2 -15       63.67       63.59     17.16 o 
  10   2 -15       69.12       47.13     16.65 o 
  11   2 -15       21.40       20.97     15.40 o 
  12   2 -15       26.57       10.20     16.07 o 
  13   2 -15      183.62      205.70     29.81 o 
  14   2 -15       40.76       68.50     25.38 o 
   0   3 -15      173.19      111.87     39.73 o 
   1   3 -15       30.52       24.81     15.09 o 
   2   3 -15       52.03       93.20     21.49 o 
   3   3 -15      117.01       93.72     22.23 o 
   4   3 -15       44.68       10.17     16.94 o 
   5   3 -15      122.00      172.63     28.27 o 
   6   3 -15       24.18       24.56     18.20 o 
   7   3 -15       47.20       71.80     19.48 o 
   8   3 -15       83.54       20.83     17.53 o 
   9   3 -15      145.82      196.07     26.38 o 
  10   3 -15       57.79      124.28     26.39 o 
   0   0 -14     2128.78     2077.70     81.31 o 
   2   0 -14     2313.12     2310.06     60.81 o 
   4   0 -14     1792.43     1724.09     52.18 o 
   6   0 -14      657.91      634.48     32.43 o 
   8   0 -14      343.45      289.35     24.78 o 
  10   0 -14     1175.44     1173.76     44.94 o 
  12   0 -14       13.00       -2.40     19.86 o 
  14   0 -14      129.78      121.40     41.44 o 
  16   0 -14      295.71      302.12     60.88 o 
  18   0 -14      264.74      272.37     64.11 o 
   1   1 -14      318.05      353.13     17.79 o 
   2   1 -14      295.28      317.22     20.35 o 
   3   1 -14      182.88      251.39     19.47 o 
   4   1 -14     1558.37     1415.11     35.53 o 
   5   1 -14       82.56       33.44     10.61 o 
   6   1 -14      945.61     1037.32     27.40 o 
   7   1 -14      153.74      184.65     16.19 o 
   8   1 -14      458.67      404.08     26.31 o 
   9   1 -14        7.77      -12.74     10.47 o 
  10   1 -14       19.37       22.01     14.02 o 
  11   1 -14       74.20       57.78     16.06 o 
  12   1 -14      139.82      166.96     23.69 o 
  13   1 -14       22.58        8.13     15.76 o 
  14   1 -14      166.36      175.00     32.49 o 
  15   1 -14       60.39       61.51     23.56 o 
  16   1 -14       10.02       -9.68     30.13 o 
  17   1 -14       17.86       43.86     28.70 o 
   0   2 -14      262.52      280.14     91.78 o 
   1   2 -14      250.31      280.17     23.19 o 
   2   2 -14       39.94       56.39     13.24 o 
   3   2 -14       22.57       10.96     10.99 o 
   4   2 -14       15.20        5.31     10.58 o 
   5   2 -14        3.88        9.95     13.27 o 
   6   2 -14      106.85       40.09     20.34 o 
   7   2 -14      142.25      146.43     20.67 o 
   8   2 -14      141.24       66.36     17.02 o 
   9   2 -14       43.09       10.56     12.74 o 
  10   2 -14       49.67       41.99     15.50 o 
  11   2 -14      123.45      131.61     20.48 o 
  12   2 -14      171.78      145.13     33.21 o 
  13   2 -14        9.77       34.98     16.26 o 
  14   2 -14        0.67      -18.57     14.38 o 
  15   2 -14      148.90      192.84     32.30 o 
   1   3 -14       46.42       32.83     14.60 o 
   2   3 -14        5.90      -14.38     14.44 o 
   3   3 -14       59.46       73.43     19.54 o 
   4   3 -14      187.18      107.14     30.53 o 
   5   3 -14       88.67       97.68     23.77 o 
   6   3 -14        6.40       19.63     18.21 o 
   7   3 -14       50.22       66.17     19.52 o 
   8   3 -14       72.71       60.56     18.59 o 
   9   3 -14       44.86       72.16     19.21 o 
  10   3 -14       15.94      -18.07     16.94 o 
  11   3 -14      160.56      190.48     26.51 o 
  12   3 -14       14.85       -6.32     21.56 o 
   0   4 -14        5.62       -1.44     30.33 o 
   1   4 -14       10.00       52.68     26.93 o 
   2   4 -14       46.79       52.17     24.07 o 
   3   4 -14       87.32       61.61     24.87 o 
   4   4 -14       29.62        6.36     23.25 o 
   5   4 -14       37.91       79.98     24.77 o 
   2   0 -13     1465.94     1486.08     46.10 o 
   4   0 -13      534.54      516.27     30.38 o 
   6   0 -13     1131.93     1090.18     40.09 o 
   8   0 -13      219.47      226.75     25.20 o 
  10   0 -13       38.17       29.20     15.13 o 
  12   0 -13      289.24      272.75     47.08 o 
  14   0 -13      825.56      779.44     63.22 o 
  16   0 -13      146.35      157.62     45.99 o 
  18   0 -13      381.19      380.19     69.08 o 
   0   1 -13       32.13        9.12     11.75 o 
   1   1 -13      702.79      554.38     21.01 o 
   2   1 -13      423.39      403.07     25.13 o 
   3   1 -13      353.10      317.58     19.44 o 
   4   1 -13       16.17        8.93      8.92 o 
   5   1 -13      119.44       94.63     13.00 o 
   6   1 -13      144.21      142.89     15.64 o 
   7   1 -13      490.91      512.73     19.19 o 
   8   1 -13      192.13      257.04     16.62 o 
   9   1 -13      189.31      152.83     18.65 o 
  10   1 -13      346.70      375.78     26.27 o 
  11   1 -13      212.01      257.75     26.62 o 
  12   1 -13       69.41       95.24     31.86 o 
  13   1 -13       20.07       15.96     14.63 o 
  14   1 -13      236.79      231.19     27.23 o 
  15   1 -13        6.77        3.31     20.33 o 
  16   1 -13       14.20       -0.94     20.15 o 
  17   1 -13       41.89       25.67     24.57 o 
  18   1 -13       93.27      136.52     53.00 o 
   1   2 -13      128.55      130.59     17.31 o 
   2   2 -13       78.91       97.70     20.47 o 
   3   2 -13      638.84      712.24     26.83 o 
   4   2 -13      336.95      479.41     22.39 o 
   5   2 -13      309.79      301.61     23.39 o 
   6   2 -13      168.98       93.79     18.32 o 
   7   2 -13       11.09       -0.27     11.30 o 
   8   2 -13       70.04       76.82     16.31 o 
   9   2 -13      135.04      127.99     18.96 o 
  10   2 -13       68.57       58.93     15.92 o 
  11   2 -13      156.16      147.79     20.63 o 
  12   2 -13       27.74       66.51     17.63 o 
  13   2 -13      264.26      322.97     28.50 o 
  14   2 -13       45.68       18.40     15.78 o 
  15   2 -13      178.76      195.45     32.19 o 
  16   2 -13        2.68       18.73     20.79 o 
  17   2 -13       13.03        5.82     25.83 o 
   0   3 -13       68.78       88.86     24.41 o 
   1   3 -13       52.85       72.32     16.56 o 
   2   3 -13        6.91       -4.60     11.77 o 
   3   3 -13       56.65       12.36     15.74 o 
   4   3 -13       23.87        5.57     15.26 o 
   5   3 -13      159.91      138.48     23.60 o 
   6   3 -13       13.94       36.12     17.83 o 
   7   3 -13      279.44      254.85     41.50 o 
   8   3 -13      159.51      136.23     27.38 o 
   9   3 -13       27.28      114.99     24.74 o 
  10   3 -13       97.04       60.70     18.72 o 
  11   3 -13       14.72       -1.10     14.95 o 
  12   3 -13        1.37      -11.71     19.69 o 
  13   3 -13       45.92        8.57     21.01 o 
  14   3 -13        4.72       -3.98     21.23 o 
   1   4 -13       18.13       39.24     25.56 o 
   2   4 -13       56.64       46.14     21.08 o 
   3   4 -13      118.05       64.12     22.29 o 
   4   4 -13       13.07       24.37     19.42 o 
   5   4 -13       64.44      151.22     27.41 o 
   6   4 -13       66.06       94.61     25.39 o 
   7   4 -13       27.10       32.85     19.56 o 
   8   4 -13       68.45       28.74     20.48 o 
   0   0 -12     6094.78     6113.76    139.59 o 
   2   0 -12      652.90      556.55     38.65 o 
   4   0 -12     1684.64     1613.43     46.13 o 
   6   0 -12      536.24      503.64     38.43 o 
   8   0 -12      462.40      440.25     25.51 o 
  10   0 -12      121.82      113.73     43.18 o 
  12   0 -12      603.59      514.50     47.49 o 
  14   0 -12      512.34      478.31     49.51 o 
  16   0 -12       45.65       36.09     34.65 o 
  18   0 -12      225.22      289.50     63.70 o 
  20   0 -12       26.49       68.76     49.57 o 
   1   1 -12       24.16       10.39      7.42 o 
   2   1 -12      807.52      837.65     24.60 o 
   3   1 -12      446.22      457.76     18.46 o 
   4   1 -12     1293.16     1149.79     28.78 o 
   5   1 -12      173.10      188.73     15.91 o 
   6   1 -12      257.04      340.83     16.92 o 
   7   1 -12      316.27      309.45     15.57 o 
   8   1 -12     1128.22     1042.08     25.91 o 
   9   1 -12       35.71       39.11     11.48 o 
  10   1 -12      284.93      291.58     22.48 o 
  11   1 -12      131.82      141.88     17.85 o 
  12   1 -12       25.72       35.99     12.39 o 
  13   1 -12      173.80      178.41     24.20 o 
  14   1 -12       95.56      116.25     17.81 o 
  15   1 -12       28.49       24.65     16.49 o 
  16   1 -12      129.26      152.86     31.01 o 
  17   1 -12       47.83       80.58     26.56 o 
  18   1 -12      168.82      119.74     51.11 o 
  19   1 -12        6.70       10.06     43.07 o 
   0   2 -12      568.67      478.11     30.73 o 
   1   2 -12       11.73       10.98      9.33 o 
   2   2 -12      372.41      548.94     23.05 o 
   3   2 -12     1352.81     1403.88     36.05 o 
   4   2 -12       35.78       21.17     10.22 o 
   5   2 -12      139.69      191.96     39.57 o 
   6   2 -12        4.06      -10.95     10.86 o 
   7   2 -12      434.17      502.30     24.38 o 
   8   2 -12      647.70      746.05     29.65 o 
   9   2 -12      341.03      426.44     26.79 o 
  10   2 -12       26.16      105.84     17.60 o 
  11   2 -12      138.82      148.47     20.08 o 
  12   2 -12      152.12      135.93     19.65 o 
  13   2 -12      126.99      175.10     22.05 o 
  14   2 -12       10.75       13.67     14.69 o 
  15   2 -12        1.24      -14.68     17.19 o 
  16   2 -12       32.63       19.76     20.33 o 
  17   2 -12      155.45      215.85     30.35 o 
  18   2 -12       12.53       11.90     25.41 o 
   1   3 -12      314.43      460.70     28.56 o 
   2   3 -12       51.33       89.06     16.87 o 
   3   3 -12      138.97       65.57     21.06 o 
   4   3 -12       97.72      105.97     20.45 o 
   5   3 -12       56.63       11.53     16.18 o 
   6   3 -12        4.61       19.63     14.96 o 
   7   3 -12       66.63       52.04     17.12 o 
   8   3 -12        2.43       -2.48     13.79 o 
   9   3 -12       37.53        6.35     13.96 o 
  10   3 -12        2.35        2.22     13.64 o 
  11   3 -12       65.74        4.97     15.25 o 
  12   3 -12       63.10       79.03     24.45 o 
  13   3 -12      126.37      176.22     31.57 o 
  14   3 -12       73.27       53.97     24.86 o 
  15   3 -12       36.22      -24.64     20.02 o 
   0   4 -12      214.06      234.45     53.35 o 
   1   4 -12      143.66       87.95     22.54 o 
   2   4 -12       62.40       57.28     22.59 o 
   3   4 -12       54.39       28.30     20.02 o 
   4   4 -12       45.24        7.38     17.40 o 
   5   4 -12        1.16        5.70     17.64 o 
   6   4 -12      127.90       87.91     23.25 o 
   7   4 -12      187.95      110.54     23.09 o 
   8   4 -12      181.04      187.30     26.72 o 
   9   4 -12       14.88       35.15     24.52 o 
  10   4 -12       74.88       73.49     27.24 o 
   2   0 -11      971.01      927.08     39.71 o 
   4   0 -11      845.47      812.28     60.14 o 
   6   0 -11      892.31      910.10     26.68 o 
   8   0 -11      287.28      255.08     24.44 o 
  10   0 -11       60.76       60.77     11.97 o 
  12   0 -11      137.31      113.35     20.11 o 
  14   0 -11      748.62      714.85     57.74 o 
  16   0 -11       44.80       83.52     39.13 o 
  18   0 -11      159.48      255.68     57.84 o 
   0   1 -11      553.49      490.60     28.50 o 
   1   1 -11      754.51      809.92     22.90 o 
   2   1 -11     1140.67     1215.35     28.28 o 
   3   1 -11       86.94      119.18     12.65 o 
   4   1 -11      524.06      538.70     19.04 o 
   5   1 -11       90.54      111.50     14.35 o 
   6   1 -11        6.03       -3.16      6.29 o 
   7   1 -11      519.98      489.75     17.15 o 
   8   1 -11       18.64       17.61      7.91 o 
   9   1 -11      243.68      197.62     15.70 o 
  10   1 -11     1100.35     1108.19     42.82 o 
  11   1 -11      233.27      306.04     22.81 o 
  12   1 -11      324.15      395.25     25.88 o 
  13   1 -11       42.25       54.93     13.99 o 
  14   1 -11      201.87      190.12     32.07 o 
  15   1 -11       99.52      105.24     17.39 o 
  16   1 -11      139.36      176.81     25.86 o 
  17   1 -11       44.13       33.06     19.11 o 
  18   1 -11      197.30      186.86     34.35 o 
  19   1 -11       33.65       26.45     42.21 o 
  20   1 -11       25.09       41.82     41.47 o 
   1   2 -11      365.23      356.60     18.55 o 
   2   2 -11        6.92      -11.38      7.77 o 
   3   2 -11      720.90      744.17     25.76 o 
   4   2 -11      542.76      309.34     18.97 o 
   5   2 -11      223.95      232.68     19.33 o 
   6   2 -11      490.70      703.57     29.19 o 
   7   2 -11      620.29      551.92     24.61 o 
   8   2 -11      294.65      281.38     23.97 o 
   9   2 -11      236.32      242.40     35.96 o 
  10   2 -11      427.92      421.23     45.89 o 
  11   2 -11      231.97      349.32     26.43 o 
  12   2 -11       38.27        5.35     12.32 o 
  13   2 -11        2.78      -10.16     12.16 o 
  14   2 -11      113.61      108.07     19.33 o 
  15   2 -11       10.83        3.88     18.49 o 
  16   2 -11       34.53        8.53     18.78 o 
  17   2 -11       37.99       23.97     20.04 o 
  18   2 -11       41.33       33.80     28.13 o 
  19   2 -11       11.33       -6.03     25.95 o 
   0   3 -11      363.15      418.85     40.74 o 
   1   3 -11      269.77      418.80     38.70 o 
   2   3 -11       10.35       38.97     13.64 o 
   3   3 -11       32.63        5.58     11.53 o 
   4   3 -11        1.87       -3.40     12.48 o 
   5   3 -11       77.72       70.91     18.74 o 
   6   3 -11       43.76       22.32     14.72 o 
   7   3 -11      365.24      507.24     30.40 o 
   8   3 -11      117.10      173.73     21.62 o 
   9   3 -11      183.83      308.03     32.44 o 
  10   3 -11       49.31       54.65     18.30 o 
  11   3 -11      238.62      241.86     25.95 o 
  12   3 -11       23.50       11.06     17.76 o 
  13   3 -11        6.68        5.85     19.04 o 
  14   3 -11       28.42       26.07     21.82 o 
  15   3 -11      123.09      161.47     30.17 o 
  16   3 -11       63.22       39.04     25.72 o 
   1   4 -11       37.45       56.81     20.45 o 
   2   4 -11       38.94       16.70     18.67 o 
   3   4 -11       15.04      101.82     22.71 o 
   4   4 -11      209.23      189.22     27.05 o 
   5   4 -11       33.91       16.21     17.04 o 
   6   4 -11      203.83      258.20     30.51 o 
   7   4 -11      191.79      184.43     25.31 o 
   8   4 -11        2.94      -15.11     19.34 o 
   9   4 -11       86.12       74.04     25.90 o 
  10   4 -11       52.39       52.13     23.74 o 
  11   4 -11        8.64       70.50     27.51 o 
   0   0 -10      533.86      508.23     32.41 o 
   2   0 -10      168.65      164.06     15.14 o 
   4   0 -10     2834.39     2942.28     59.15 o 
   6   0 -10      414.86      413.52     18.16 o 
   8   0 -10      232.14      220.11     15.82 o 
  10   0 -10      371.78      343.45     17.29 o 
  12   0 -10      848.24      753.96     26.23 o 
  14   0 -10      297.95      327.37     45.20 o 
  16   0 -10      312.33      374.11     58.76 o 
  18   0 -10      117.12      119.29     45.99 o 
   1   1 -10      414.68      385.09     15.43 o 
   2   1 -10       34.34       44.89      8.63 o 
   3   1 -10       79.93       62.47      9.46 o 
   4   1 -10      416.38      460.27     16.90 o 
   5   1 -10      272.17      320.73     14.47 o 
   6   1 -10      597.58      507.73     16.57 o 
   7   1 -10      215.50      216.09     14.88 o 
   8   1 -10      296.57      256.37     14.74 o 
   9   1 -10      284.52      320.65     17.24 o 
  10   1 -10       78.49      101.06     13.76 o 
  11   1 -10      193.50      217.87     24.12 o 
  12   1 -10      207.87      214.49     19.30 o 
  13   1 -10      197.10      217.00     34.79 o 
  14   1 -10      193.46      225.37     20.57 o 
  15   1 -10      375.88      409.28     35.54 o 
  16   1 -10      340.20      378.76     28.92 o 
  17   1 -10      148.32      145.53     29.44 o 
  18   1 -10      281.28      399.17     88.10 o 
  19   1 -10       23.77       31.08     23.41 o 
  20   1 -10       14.43       29.49     21.90 o 
  21   1 -10       54.72       76.19     30.38 o 
   0   2 -10      742.08      794.55     36.40 o 
   1   2 -10      194.96      121.51     14.19 o 
   2   2 -10      179.41      201.35     17.52 o 
   3   2 -10      232.91      250.36     24.18 o 
   4   2 -10      107.49       96.15     13.59 o 
   5   2 -10      259.29      284.49     31.38 o 
   6   2 -10      238.24      263.14     18.17 o 
   7   2 -10      642.08      590.52     24.57 o 
   8   2 -10      143.49      227.58     27.55 o 
   9   2 -10       48.42       62.11     14.88 o 
  10   2 -10      151.32      147.96     18.89 o 
  11   2 -10     1272.58     1278.43     37.64 o 
  12   2 -10      101.99      150.32     25.53 o 
  13   2 -10       30.96       24.13     13.26 o 
  14   2 -10      109.69       90.06     21.21 o 
  15   2 -10      520.65      525.44     54.43 o 
  16   2 -10      130.56       52.25     20.63 o 
  17   2 -10       65.52       50.62     21.20 o 
  18   2 -10       68.71       -1.79     26.85 o 
  19   2 -10       84.48       13.98     40.64 o 
   1   3 -10      395.77      463.68     23.26 o 
   2   3 -10      140.00       92.91     15.74 o 
   3   3 -10      542.25      385.85     24.61 o 
   4   3 -10      381.72      511.44     39.07 o 
   5   3 -10      217.67      275.22     38.59 o 
   6   3 -10      281.64      301.27     41.12 o 
   7   3 -10      274.10      289.44     36.86 o 
   8   3 -10      144.29      116.79     19.06 o 
   9   3 -10      100.25      148.75     20.92 o 
  10   3 -10      322.69      341.30     39.62 o 
  11   3 -10      856.41      842.52     70.91 o 
  12   3 -10       59.23      166.00     29.10 o 
  13   3 -10       49.71       78.71     24.76 o 
  14   3 -10      133.66       89.28     26.70 o 
  15   3 -10      197.33      165.89     29.85 o 
  16   3 -10       20.17       19.96     21.50 o 
  17   3 -10        3.74      -23.54     19.50 o 
   0   4 -10      102.89      120.65     49.06 o 
   1   4 -10       44.99       15.85     16.66 o 
   2   4 -10       19.70       18.54     17.23 o 
   3   4 -10      126.69      161.15     25.88 o 
   4   4 -10       59.20       58.35     26.12 o 
   5   4 -10      177.31      340.10     33.97 o 
   6   4 -10       83.41       84.68     22.14 o 
   7   4 -10      254.37      130.09     33.45 o 
   8   4 -10      127.97       96.83     34.21 o 
   9   4 -10        7.68       45.11     34.17 o 
  10   4 -10       85.10       90.41     26.85 o 
  11   4 -10       80.56       45.22     24.69 o 
  12   4 -10       11.71      -16.17     20.71 o 
   2   0  -9      106.98       92.77     13.15 o 
   4   0  -9     2289.98     2031.83     37.01 o 
   6   0  -9     1134.82     1168.36     32.62 o 
   8   0  -9     4163.84     4314.00     60.74 o 
  10   0  -9      102.32       76.02     11.72 o 
  12   0  -9      199.67      245.65     19.03 o 
  14   0  -9       50.87       36.25     19.13 o 
  16   0  -9      778.23      875.33     40.82 o 
  18   0  -9      196.85      217.31     36.62 o 
   0   1  -9     7210.16     7637.25    107.86 o 
   1   1  -9      630.06      701.90     19.73 o 
   2   1  -9      449.28      542.08     17.37 o 
   3   1  -9      856.87      870.69     21.87 o 
   4   1  -9      117.55      109.05     11.18 o 
   5   1  -9      894.77      881.10     22.22 o 
   6   1  -9      196.41      173.32     11.57 o 
   7   1  -9       44.10       35.73      7.73 o 
   8   1  -9      417.18      385.25     14.18 o 
   9   1  -9      691.81      605.47     17.77 o 
  10   1  -9       68.18       94.06     13.03 o 
  11   1  -9       60.04        8.77      8.93 o 
  12   1  -9      699.63      669.13     28.11 o 
  13   1  -9      336.10      326.96     30.85 o 
  14   1  -9      156.70      173.68     18.85 o 
  15   1  -9       14.58       23.42     12.54 o 
  16   1  -9      192.87      266.25     27.23 o 
  17   1  -9       48.56       40.05     21.12 o 
  18   1  -9      233.09      302.57     39.05 o 
  19   1  -9      151.34      176.88     31.94 o 
  20   1  -9        4.59      -16.42     39.28 o 
  21   1  -9        1.27       -8.31     22.47 o 
   1   2  -9      786.64      692.47     23.21 o 
   2   2  -9      131.54      171.42     15.57 o 
   3   2  -9      527.45      386.44     19.79 o 
   4   2  -9      144.03       99.92     12.89 o 
   5   2  -9      748.16      749.17     27.78 o 
   6   2  -9      504.30      679.19     22.77 o 
   7   2  -9      179.18      237.29     25.17 o 
   8   2  -9       18.90       16.54     10.10 o 
   9   2  -9      152.22      130.11     22.78 o 
  10   2  -9      303.21      370.06     23.21 o 
  11   2  -9      119.94      130.33     17.68 o 
  12   2  -9      279.67      386.84     25.55 o 
  13   2  -9       37.70       46.18     14.05 o 
  14   2  -9       51.52       12.74     15.30 o 
  15   2  -9      203.69      199.51     27.51 o 
  16   2  -9        6.28       -1.08     16.49 o 
  17   2  -9       78.45       78.15     23.10 o 
  18   2  -9       37.44       24.30     19.66 o 
  19   2  -9       63.65       60.67     28.52 o 
  20   2  -9       42.13       59.02     30.27 o 
   0   3  -9      212.52      117.89     46.40 o 
   1   3  -9      170.64      133.48     17.05 o 
   2   3  -9      464.10      528.65     23.71 o 
   3   3  -9      711.80      586.30     34.41 o 
   4   3  -9       59.46       24.98     13.83 o 
   5   3  -9      460.16      479.06     28.77 o 
   6   3  -9       38.72       24.45     18.84 o 
   7   3  -9     1104.17      892.81     33.03 o 
   8   3  -9       23.06       66.99     16.75 o 
   9   3  -9      111.33      165.69     20.46 o 
  10   3  -9      571.46      637.72     36.52 o 
  11   3  -9      344.41      367.85     60.18 o 
  12   3  -9       33.61       66.80     22.54 o 
  13   3  -9       16.67      -10.57     17.81 o 
  14   3  -9       24.04        5.65     19.26 o 
  15   3  -9       45.02       60.11     22.77 o 
  16   3  -9       37.28       45.23     21.71 o 
  17   3  -9       79.97       77.15     26.81 o 
  18   3  -9       43.08       28.63     23.95 o 
   1   4  -9      122.53      146.33     29.03 o 
   2   4  -9       30.86       21.72     16.87 o 
   3   4  -9      266.93      159.91     35.56 o 
   4   4  -9      345.96      355.40     89.93 o 
   5   4  -9        3.96       23.18     16.99 o 
   6   4  -9       69.50       75.05     20.62 o 
   7   4  -9       50.28       10.26     14.88 o 
   8   4  -9       30.74       29.71     20.31 o 
   9   4  -9       39.48       58.01     22.70 o 
  10   4  -9        6.45       -2.37     20.03 o 
  11   4  -9      314.04      279.01     54.12 o 
  12   4  -9       44.04       33.34     22.48 o 
  13   4  -9       35.78       13.15     21.39 o 
   0   5  -9      137.66      254.18     58.80 o 
   1   5  -9       75.16      110.50     32.60 o 
   2   5  -9       23.97       58.35     27.94 o 
   3   5  -9       39.65       18.86     22.56 o 
   4   5  -9       46.63       19.31     25.81 o 
   0   0  -8      288.78      268.04     21.26 o 
   2   0  -8     1000.24      931.45     38.65 o 
   4   0  -8     1333.93     1366.76     28.36 o 
   6   0  -8      245.64      201.43     14.77 o 
   8   0  -8     4173.33     4455.95     60.39 o 
  10   0  -8     1042.66      990.61     27.18 o 
  12   0  -8      135.42      130.61     22.00 o 
  14   0  -8       45.72       38.65     15.42 o 
  16   0  -8      289.18      327.45     58.41 o 
  18   0  -8       45.78       46.01     19.22 o 
  20   0  -8       54.82       15.18     22.90 o 
   1   1  -8     1310.67     1418.32     26.84 o 
   2   1  -8      361.76      387.53     14.15 o 
   3   1  -8      732.26      528.43     16.38 o 
   4   1  -8     4623.57     4731.52     69.22 o 
   5   1  -8      623.58      674.01     13.40 o 
   6   1  -8      637.73      625.92     13.24 o 
   7   1  -8      115.17      128.96      8.97 o 
   8   1  -8      221.70      228.35     17.21 o 
   9   1  -8       24.05       25.40      6.02 o 
  10   1  -8       31.42       15.33      5.92 o 
  11   1  -8      293.72      259.56     14.40 o 
  12   1  -8      356.63      330.96     15.78 o 
  13   1  -8      486.94      539.62     31.24 o 
  14   1  -8      606.18      589.64     24.17 o 
  15   1  -8      286.91      314.14     30.29 o 
  16   1  -8      159.42      175.52     19.93 o 
  17   1  -8       96.82       86.77     24.23 o 
  18   1  -8      191.43      235.58     34.04 o 
  19   1  -8       12.65       15.58     21.39 o 
  20   1  -8      122.82      107.77     29.37 o 
  21   1  -8       16.20      -10.04     20.37 o 
  22   1  -8        4.83       -6.44     25.84 o 
   0   2  -8     1570.07     1055.84     81.04 o 
   1   2  -8      493.06      401.66     21.61 o 
   2   2  -8      157.08      280.40     16.31 o 
   3   2  -8      749.89      783.49     23.89 o 
   4   2  -8      173.00      144.72     19.08 o 
   5   2  -8      216.20      256.98     16.34 o 
   6   2  -8       12.84        5.28      7.49 o 
   7   2  -8     1996.58     2084.86     43.34 o 
   8   2  -8       19.21       19.84     10.00 o 
   9   2  -8       78.82       76.02     13.76 o 
  10   2  -8      249.39      275.49     28.22 o 
  11   2  -8      153.72      211.69     20.59 o 
  12   2  -8      546.34      622.81     28.81 o 
  13   2  -8      176.35      242.72     22.29 o 
  14   2  -8      690.71      635.39     54.72 o 
  15   2  -8      224.32      219.60     28.17 o 
  16   2  -8       12.79       11.69     17.45 o 
  17   2  -8       70.62       62.38     29.02 o 
  18   2  -8       20.05       29.81     18.55 o 
  19   2  -8      163.00      262.33     41.88 o 
  20   2  -8       52.73       51.85     29.07 o 
  21   2  -8       18.28      -25.52     35.74 o 
   1   3  -8      144.76      127.08     16.35 o 
   2   3  -8       68.73       73.92     13.75 o 
   3   3  -8      467.31      489.81     22.47 o 
   4   3  -8      177.38       92.64     14.94 o 
   5   3  -8       27.43        5.59     11.91 o 
   6   3  -8      470.68      616.83     42.46 o 
   7   3  -8      890.44      865.34     38.34 o 
   8   3  -8       65.43       57.11     14.82 o 
   9   3  -8      187.93      241.71     35.51 o 
  10   3  -8      237.78      144.71     25.69 o 
  11   3  -8      365.08      476.25     40.10 o 
  12   3  -8       86.53       44.31     20.05 o 
  13   3  -8      202.12      121.00     24.99 o 
  14   3  -8       51.56       73.69     22.40 o 
  15   3  -8       72.39      105.18     26.17 o 
  16   3  -8       23.31       31.66     21.32 o 
  17   3  -8        7.99       16.43     21.22 o 
  18   3  -8       27.66       12.81     22.41 o 
   0   4  -8      462.69      475.50     39.37 o 
   1   4  -8       22.64       77.83     17.28 o 
   2   4  -8       71.40       91.64     23.84 o 
   3   4  -8      104.02       42.69     23.23 o 
   4   4  -8       80.94       57.98     19.23 o 
   5   4  -8      102.81      158.64     50.50 o 
   6   4  -8      112.10      112.66     26.90 o 
   7   4  -8       99.16       97.26     23.62 o 
   8   4  -8      165.11      225.40     37.51 o 
   9   4  -8       85.75       29.49     32.02 o 
  10   4  -8      122.45      127.47     27.20 o 
  11   4  -8       19.36      -11.45     17.69 o 
  12   4  -8       91.42       65.53     24.29 o 
  13   4  -8        2.02       -2.40     19.20 o 
  14   4  -8       10.39        8.87     20.09 o 
   1   5  -8       82.09       66.34     38.89 o 
   2   5  -8       43.03       57.83     25.66 o 
   3   5  -8        3.69       -1.64     17.61 o 
   4   5  -8       63.95       31.27     27.90 o 
   5   5  -8       33.02       51.49     27.14 o 
   6   5  -8       27.56       34.45     24.27 o 
   2   0  -7     4018.92     4170.45     62.85 o 
   4   0  -7     4312.44     4400.20     54.37 o 
   6   0  -7       26.68       37.29      8.72 o 
   8   0  -7     1280.98     1425.67     34.52 o 
  10   0  -7      739.81      770.39     33.21 o 
  12   0  -7      541.64      484.42     25.65 o 
  14   0  -7       72.83       55.23     15.33 o 
  16   0  -7       86.16      102.80     21.93 o 
  18   0  -7      162.17      178.43     28.00 o 
  20   0  -7       31.53       49.38     25.17 o 
  22   0  -7       33.15       36.28     29.40 o 
   0   1  -7       99.77      136.09     15.09 o 
   1   1  -7     1188.41     1231.27     23.86 o 
   2   1  -7      168.62      116.05      9.89 o 
   3   1  -7      349.13      358.17     13.10 o 
   4   1  -7      984.31     1060.91     22.07 o 
   5   1  -7      121.99      202.17     13.59 o 
   6   1  -7     1270.37     1286.77     18.91 o 
   7   1  -7       67.55       71.71      7.26 o 
   8   1  -7      710.26      787.16     15.59 o 
   9   1  -7      250.25      218.01     10.54 o 
  10   1  -7      212.56      165.05      9.13 o 
  11   1  -7      550.02      584.10     26.90 o 
  12   1  -7      340.59      377.89     15.35 o 
  13   1  -7      272.03      284.60     21.74 o 
  14   1  -7      216.70      240.91     18.03 o 
  15   1  -7      134.74      134.93     20.73 o 
  16   1  -7      161.53      183.19     21.55 o 
  17   1  -7      131.02      157.81     22.96 o 
  18   1  -7      259.68      268.44     34.42 o 
  19   1  -7      733.93      779.16     45.58 o 
  20   1  -7      141.42      184.12     32.63 o 
  21   1  -7       12.46        4.44     20.64 o 
  22   1  -7       24.69       24.18     28.73 o 
   1   2  -7      591.99      582.68     35.48 o 
   2   2  -7       80.75       26.99      8.38 o 
   3   2  -7     3180.56     3460.94     50.73 o 
   4   2  -7      220.88      433.77     23.72 o 
   5   2  -7      196.97      185.26     14.76 o 
   6   2  -7      393.19      328.71     15.61 o 
   7   2  -7      420.79      430.19     15.71 o 
   8   2  -7      215.47      216.08     21.11 o 
   9   2  -7       53.19       72.69     13.43 o 
  10   2  -7       77.28       44.22     12.13 o 
  11   2  -7     1411.16     1508.93     76.33 o 
  12   2  -7      157.77      245.42     20.04 o 
  13   2  -7     1092.31     1185.72     46.68 o 
  14   2  -7      299.94      252.20     34.54 o 
  15   2  -7     1327.73     1306.26     76.51 o 
  16   2  -7      117.72      172.98     25.64 o 
  17   2  -7       56.23       25.17     18.22 o 
  18   2  -7       82.42       83.01     21.46 o 
  19   2  -7       14.28       15.35     19.29 o 
  20   2  -7        0.51        2.89     22.62 o 
  21   2  -7       29.40       32.13     26.44 o 
   0   3  -7       23.46        3.67     13.08 o 
   1   3  -7       95.49       62.60     12.47 o 
   2   3  -7       32.21       32.54     11.22 o 
   3   3  -7      132.41      107.43     17.43 o 
   4   3  -7       18.82       16.91     10.42 o 
   5   3  -7        0.05      -11.90      9.81 o 
   6   3  -7       36.26       18.00     12.27 o 
   7   3  -7     2610.15     2586.18    126.57 o 
   8   3  -7      553.36      490.99     27.30 o 
   9   3  -7      236.31      343.03     35.14 o 
  10   3  -7      190.68      249.61     29.95 o 
  11   3  -7      705.94      588.68     62.51 o 
  12   3  -7       23.94       26.96     17.03 o 
  13   3  -7        0.10      -11.63     15.30 o 
  14   3  -7       26.94        9.33     17.49 o 
  15   3  -7       24.83       -0.09     18.69 o 
  16   3  -7       11.11       14.21     18.46 o 
  17   3  -7      146.40      243.50     33.54 o 
  18   3  -7       46.94       48.10     24.41 o 
  19   3  -7      128.90      110.48     35.31 o 
   1   4  -7      182.83      219.33     40.57 o 
   2   4  -7      111.73      109.84     21.12 o 
   3   4  -7      516.57      384.78     42.93 o 
   4   4  -7      136.81      126.73     31.51 o 
   5   4  -7        4.73        9.69     13.75 o 
   6   4  -7       29.71       34.61     15.76 o 
   7   4  -7       38.20       53.17     19.79 o 
   8   4  -7       30.13       21.85     17.59 o 
   9   4  -7        5.16       -4.69     17.67 o 
  10   4  -7        0.50      -14.98     17.18 o 
  11   4  -7       37.42       56.01     21.18 o 
  12   4  -7       62.74       83.10     23.63 o 
  13   4  -7       57.01      132.94     42.71 o 
  14   4  -7      346.13      390.57     77.84 o 
  15   4  -7      213.27      151.91     29.26 o 
   0   5  -7        2.98       22.13     31.26 o 
   1   5  -7       52.02       23.43     24.50 o 
   2   5  -7        6.08      -11.89     17.37 o 
   3   5  -7       21.57       12.94     18.75 o 
   4   5  -7       25.37       -2.80     29.14 o 
   5   5  -7      129.00      126.33     27.18 o 
   6   5  -7       24.69        1.67     19.55 o 
   7   5  -7       20.64       -8.15     20.51 o 
   8   5  -7       10.38       10.68     23.02 o 
   0   0  -6    13058.60    13600.94    202.78 o 
   2   0  -6     2687.72     2737.50     45.56 o 
   4   0  -6      565.30      614.20     16.83 o 
   6   0  -6      172.69      146.03      9.94 o 
   8   0  -6     4478.39     4646.76     65.64 o 
  10   0  -6       57.91       59.59     12.53 o 
  12   0  -6     1086.86     1027.24     28.17 o 
  14   0  -6      171.20      168.79     17.37 o 
  16   0  -6     1148.55     1204.77     45.91 o 
  18   0  -6      286.58      340.36     34.49 o 
  20   0  -6      178.14      147.38     34.94 o 
  22   0  -6      281.67      407.09     57.52 o 
   1   1  -6     1201.54     1305.81     30.47 o 
   2   1  -6     2801.44     3140.12     38.99 o 
   3   1  -6      664.77      574.89     20.30 o 
   4   1  -6     2588.25     2693.34     28.45 o 
   5   1  -6     3383.89     3870.36     35.25 o 
   6   1  -6       89.28       94.04      6.45 o 
   7   1  -6      305.56      348.55      9.83 o 
   8   1  -6     1159.82     1213.73     28.80 o 
   9   1  -6       40.48       36.89      5.67 o 
  10   1  -6      302.66      328.94     10.32 o 
  11   1  -6       65.58       54.01      8.99 o 
  12   1  -6      414.20      455.61     16.39 o 
  13   1  -6      261.32      286.49     19.56 o 
  14   1  -6       14.42        9.17      8.17 o 
  15   1  -6      141.72      170.55     16.15 o 
  16   1  -6       23.58       35.37     12.16 o 
  17   1  -6      206.83      255.22     31.34 o 
  18   1  -6      313.48      350.72     29.05 o 
  19   1  -6       48.37       56.83     16.90 o 
  20   1  -6       10.80        8.25     15.34 o 
  21   1  -6       19.43       34.91     23.33 o 
  22   1  -6      213.71      272.43     48.71 o 
  23   1  -6       11.18       42.43     32.34 o 
   0   2  -6     5256.05     5809.44     95.93 o 
   1   2  -6     1484.78     1689.14     36.23 o 
   2   2  -6      697.27      776.87     22.46 o 
   3   2  -6     2960.19     3186.30     53.68 o 
   4   2  -6      981.91      885.26     32.03 o 
   5   2  -6      867.02      891.92     25.67 o 
   6   2  -6      600.59      752.71     19.74 o 
   7   2  -6      106.40      102.96     13.07 o 
   8   2  -6      145.91      170.13     14.54 o 
   9   2  -6     1481.55     1495.61     89.01 o 
  10   2  -6      809.44      716.51     40.93 o 
  11   2  -6      241.93      228.28     15.32 o 
  12   2  -6       55.02       61.86     12.88 o 
  13   2  -6       74.03       67.00     23.43 o 
  14   2  -6      163.31      212.65     25.94 o 
  15   2  -6      136.17      140.56     24.18 o 
  16   2  -6       25.26       16.60     16.17 o 
  17   2  -6      144.16      207.93     26.62 o 
  18   2  -6       77.82       32.33     17.96 o 
  19   2  -6        8.22       13.87     17.51 o 
  20   2  -6       12.48      -10.18     22.33 o 
  21   2  -6      176.51      139.84     65.14 o 
   1   3  -6      339.99      360.87     20.69 o 
   2   3  -6       50.23       78.82     13.16 o 
   3   3  -6       38.26       67.14     12.37 o 
   4   3  -6       44.98       90.87     20.35 o 
   5   3  -6      160.72      181.22     20.84 o 
   6   3  -6      331.54      399.86     28.89 o 
   7   3  -6      277.70      271.49     22.88 o 
   8   3  -6      365.42      337.72     24.86 o 
   9   3  -6       89.43      124.55     17.60 o 
  10   3  -6      393.07      432.02     43.37 o 
  11   3  -6      664.73      545.97     32.97 o 
  12   3  -6      157.19      147.02     47.67 o 
  13   3  -6       79.14       87.21     21.07 o 
  14   3  -6       55.98       85.53     21.39 o 
  15   3  -6       22.05       40.57     18.74 o 
  16   3  -6       58.92       64.48     22.04 o 
  17   3  -6       40.93       -8.60     18.92 o 
  18   3  -6        3.66        6.07     19.66 o 
  19   3  -6        3.60       -4.22     19.87 o 
   0   4  -6      641.66      602.28     65.89 o 
   1   4  -6       48.05       -2.72     11.01 o 
   2   4  -6      361.33      386.30     30.21 o 
   3   4  -6       31.81       47.53     16.71 o 
   4   4  -6      140.28       84.90     20.24 o 
   5   4  -6       45.79       70.29     18.46 o 
   6   4  -6       23.38       17.17     13.94 o 
   7   4  -6      145.66      131.00     29.82 o 
   8   4  -6       29.29       27.89     18.59 o 
   9   4  -6       67.29       41.85     22.77 o 
  10   4  -6      138.70      125.86     27.75 o 
  11   4  -6      108.82       71.81     23.24 o 
  12   4  -6        3.04       -2.58     18.21 o 
  13   4  -6       83.42      101.92     55.11 o 
  14   4  -6        9.80        3.36     20.58 o 
  15   4  -6       95.89       70.78     25.22 o 
  16   4  -6      104.10      104.83     27.99 o 
   1   5  -6       22.35       34.13     22.45 o 
   2   5  -6       24.63       23.33     18.20 o 
   3   5  -6       50.36       36.12     26.32 o 
   4   5  -6       77.78       75.22     33.43 o 
   5   5  -6       23.83       -0.95     19.48 o 
   6   5  -6       20.04      -14.30     17.98 o 
   7   5  -6       27.21       18.41     18.44 o 
   8   5  -6       61.63       52.07     23.48 o 
   9   5  -6        9.59      -29.72     20.21 o 
   2   0  -5     1157.24     1026.23     24.01 o 
   4   0  -5     6114.63     6672.18     69.32 o 
   6   0  -5     5219.11     5509.85    110.50 o 
   8   0  -5     1470.00     1449.36     47.16 o 
  10   0  -5      443.34      422.43     18.45 o 
  12   0  -5      335.59      301.30     15.57 o 
  14   0  -5      644.09      622.53     23.71 o 
  16   0  -5      587.91      588.22     32.13 o 
  18   0  -5      146.65      200.60     27.94 o 
  20   0  -5      276.34      258.15     44.67 o 
  22   0  -5      480.86      483.02     50.73 o 
   0   1  -5     2155.33     1971.46     59.74 o 
   1   1  -5     2059.15     2293.02     31.01 o 
   2   1  -5      421.31      434.91     12.87 o 
   3   1  -5       75.46       59.85      8.57 o 
   4   1  -5      936.86      949.33     16.58 o 
   5   1  -5      754.08      826.24     13.62 o 
   6   1  -5      863.88      926.91     15.84 o 
   7   1  -5      768.33      672.05     12.79 o 
   8   1  -5      136.53      159.84     13.01 o 
   9   1  -5      185.29      185.25      7.75 o 
  10   1  -5      446.74      392.80     10.38 o 
  11   1  -5      304.23      328.19     13.72 o 
  12   1  -5      330.95      367.05     15.05 o 
  13   1  -5        9.11        5.82      7.00 o 
  14   1  -5      208.53      224.22     24.79 o 
  15   1  -5     1102.89     1039.70     30.17 o 
  16   1  -5      340.48      377.53     19.73 o 
  17   1  -5       19.11       30.61     11.65 o 
  18   1  -5      195.54      229.71     29.35 o 
  19   1  -5      160.19      195.07     24.73 o 
  20   1  -5      195.69      164.22     23.28 o 
  21   1  -5       11.51       -1.72     15.54 o 
  22   1  -5       53.23       46.87     25.57 o 
  23   1  -5        3.12        5.13     19.63 o 
   1   2  -5     2143.84     2508.64     40.34 o 
   2   2  -5       22.30       22.50      7.33 o 
   3   2  -5      193.29      186.28     22.83 o 
   4   2  -5     1561.05     1270.63     27.29 o 
   5   2  -5      546.42      579.19     18.24 o 
   6   2  -5      560.87      588.31     14.81 o 
   7   2  -5     2372.39     2317.50     87.41 o 
   8   2  -5       58.59       45.17      8.52 o 
   9   2  -5      103.88      143.03     15.58 o 
  10   2  -5      352.56      426.10     23.71 o 
  11   2  -5     1015.73     1026.29     53.79 o 
  12   2  -5       40.52       45.57     12.72 o 
  13   2  -5        9.73       37.54     12.45 o 
  14   2  -5       37.90        7.92     11.57 o 
  15   2  -5      848.49      738.40     34.91 o 
  16   2  -5      376.66      398.46     40.67 o 
  17   2  -5        1.83        0.62     17.29 o 
  18   2  -5       64.26       50.25     25.23 o 
  19   2  -5       18.26       14.58     17.17 o 
  20   2  -5        9.99        4.28     19.13 o 
  21   2  -5       74.26       32.92     23.73 o 
  22   2  -5       27.49       33.76     26.05 o 
   0   3  -5     1121.59     1095.53     50.79 o 
   1   3  -5      248.63      347.02     19.23 o 
   2   3  -5      110.83      116.75     14.39 o 
   3   3  -5      840.55      676.07     24.17 o 
   4   3  -5       23.19       12.81      9.49 o 
   5   3  -5      361.93      341.38     18.01 o 
   6   3  -5       73.70       68.53     13.52 o 
   7   3  -5     1157.55     1382.38     85.19 o 
   8   3  -5      519.83      651.28     41.54 o 
   9   3  -5      272.59      426.64     62.49 o 
  10   3  -5        9.94        9.93     15.05 o 
  11   3  -5     2078.79     1861.08    126.26 o 
  12   3  -5      461.41      484.79     35.53 o 
  13   3  -5      143.68      136.53     48.95 o 
  14   3  -5        5.77       -3.31     19.17 o 
  15   3  -5       77.76      109.69     30.02 o 
  16   3  -5       20.59       -3.33     20.93 o 
  17   3  -5       67.77       27.29     26.16 o 
  18   3  -5       10.12       -4.54     18.38 o 
  19   3  -5      146.20      126.51     27.86 o 
  20   3  -5       61.67       98.53     27.24 o 
   1   4  -5      533.94      425.78     24.13 o 
   2   4  -5      129.95      127.64     22.52 o 
   3   4  -5      208.00      349.05     56.79 o 
   4   4  -5      479.99      478.55     54.19 o 
   5   4  -5        5.59       -8.01     12.69 o 
   6   4  -5      177.77      163.89     43.21 o 
   7   4  -5      142.78      101.95     22.97 o 
   8   4  -5       21.09       -4.42     15.17 o 
   9   4  -5      160.77      170.96     27.14 o 
  10   4  -5      183.55      187.98     41.27 o 
  11   4  -5      172.64      218.76     31.06 o 
  12   4  -5       21.33       19.73     19.62 o 
  13   4  -5      117.11      143.94     29.47 o 
  14   4  -5       40.40       50.67     23.29 o 
  15   4  -5      118.68      129.08     30.13 o 
  16   4  -5       11.75       -6.41     21.23 o 
   0   5  -5      262.27      229.84     50.05 o 
   1   5  -5       10.22       -2.62     18.58 o 
   2   5  -5       14.35      -13.26     15.88 o 
   3   5  -5       14.08       16.74     22.69 o 
   4   5  -5        1.45      -15.01     20.28 o 
   5   5  -5       58.44       68.94     24.04 o 
   6   5  -5       17.56       26.40     21.28 o 
   7   5  -5        4.76       -8.24     18.65 o 
   8   5  -5        7.98       -8.31     20.85 o 
   9   5  -5       51.12       52.01     24.94 o 
  10   5  -5       23.28       17.37     24.15 o 
   0   0  -4      705.39      555.11     21.46 o 
   2   0  -4       59.35       42.61      6.63 o 
   4   0  -4     4255.52     4154.79     67.11 o 
   6   0  -4     1485.60     1385.28     53.71 o 
   8   0  -4      996.19     1010.84     46.19 o 
  10   0  -4     5038.33     5104.68    180.35 o 
  12   0  -4       43.31       46.70     10.36 o 
  14   0  -4      858.10      865.73     41.71 o 
  16   0  -4      253.19      290.16     26.07 o 
  18   0  -4      628.39      602.28     46.79 o 
  20   0  -4       64.93       48.84     26.93 o 
  22   0  -4      520.09      573.81     54.86 o 
  24   0  -4      104.90      159.03     45.47 o 
   1   1  -4     3792.86     3901.25     41.62 o 
   2   1  -4     2419.78     2407.27     34.84 o 
   3   1  -4     3615.39     3963.50     36.25 o 
   4   1  -4     2685.25     2937.96     38.29 o 
   5   1  -4      448.40      403.37      9.05 o 
   6   1  -4      682.53      617.02     29.28 o 
   7   1  -4      296.29      408.03     25.15 o 
   8   1  -4      338.42      390.61      9.31 o 
   9   1  -4       17.26       24.11      6.62 o 
  10   1  -4      410.72      411.08     15.33 o 
  11   1  -4     1398.95     1230.72     27.08 o 
  12   1  -4      127.43      145.12     13.42 o 
  13   1  -4      259.51      243.66     15.35 o 
  14   1  -4     1226.11     1231.39     35.16 o 
  15   1  -4      191.72      236.11     22.02 o 
  16   1  -4      175.21      153.69     19.73 o 
  17   1  -4      321.16      377.15     26.65 o 
  18   1  -4      303.02      317.35     28.10 o 
  19   1  -4       34.13       39.96     15.45 o 
  20   1  -4      239.28      311.13     36.54 o 
  21   1  -4       31.36       26.42     19.04 o 
  22   1  -4       24.65       19.22     19.63 o 
  23   1  -4       58.59       62.43     22.75 o 
   0   2  -4      522.50      636.53     42.10 o 
   1   2  -4     1737.32     1870.58     39.13 o 
   2   2  -4      844.34      971.81     23.86 o 
   3   2  -4       17.19       11.44      6.43 o 
   4   2  -4      464.86      481.92     25.92 o 
   5   2  -4     1173.88     1171.58     41.20 o 
   6   2  -4      525.84      555.37     14.98 o 
   7   2  -4     4785.43     4643.54    142.81 o 
   8   2  -4     1605.89     1551.65     67.76 o 
   9   2  -4      188.88      159.01     14.39 o 
  10   2  -4      282.36      221.12     22.72 o 
  11   2  -4      313.09      295.77     15.63 o 
  12   2  -4       98.58      127.85     18.12 o 
  13   2  -4      291.69      308.79     26.71 o 
  14   2  -4      176.41      171.45     20.80 o 
  15   2  -4      118.36       70.60     22.32 o 
  16   2  -4        7.68       18.48     14.23 o 
  17   2  -4      276.10      168.87     29.83 o 
  18   2  -4       18.24       -2.15     14.42 o 
  19   2  -4      133.00      135.76     24.25 o 
  20   2  -4       25.33       17.87     20.07 o 
  21   2  -4       34.31       22.32     26.07 o 
  22   2  -4       32.06        5.23     23.80 o 
   1   3  -4      192.79      235.74     30.67 o 
   2   3  -4      217.42      168.64     16.29 o 
   3   3  -4     2197.25     2226.35     56.86 o 
   4   3  -4      848.34      917.71     29.54 o 
   5   3  -4      725.15      769.17     30.45 o 
   6   3  -4      929.12      925.00     45.44 o 
   7   3  -4      283.08      315.16     34.15 o 
   8   3  -4        3.17       -1.06     10.30 o 
   9   3  -4      544.85      576.84     39.09 o 
  10   3  -4       79.52       53.94     16.28 o 
  11   3  -4     1149.46     1098.89    158.90 o 
  12   3  -4      568.72      582.62     75.77 o 
  13   3  -4       35.95       42.75     21.22 o 
  14   3  -4       48.39       64.31     25.51 o 
  15   3  -4      278.19      215.43     55.00 o 
  16   3  -4       44.99       37.18     23.81 o 
  17   3  -4       11.24        7.82     23.24 o 
  18   3  -4       17.26       -7.64     19.72 o 
  19   3  -4        5.00        6.13     23.25 o 
  20   3  -4        4.84      -18.97     23.84 o 
   0   4  -4      105.64      142.51     33.11 o 
   1   4  -4       57.03       45.92     13.55 o 
   2   4  -4       88.86       47.46     15.17 o 
   3   4  -4       64.16       78.88     18.47 o 
   4   4  -4       96.50       92.54     19.01 o 
   5   4  -4      431.38      415.68     26.69 o 
   6   4  -4       30.78       10.01     15.82 o 
   7   4  -4      632.86      541.04     33.53 o 
   8   4  -4      225.17      223.22     46.24 o 
   9   4  -4       48.52       39.81     17.99 o 
  10   4  -4      194.29      175.08     36.75 o 
  11   4  -4       16.95      -12.61     20.78 o 
  12   4  -4       34.28       20.47     25.46 o 
  13   4  -4       59.55       13.28     24.35 o 
  14   4  -4       16.90      -17.95     22.87 o 
  15   4  -4       88.08       71.34     28.95 o 
  16   4  -4      124.38      187.30     41.12 o 
   1   5  -4       74.70       74.87     22.09 o 
   2   5  -4        1.13      -15.03     15.54 o 
   3   5  -4       54.22       10.97     20.89 o 
   4   5  -4       32.65       33.40     20.72 o 
   5   5  -4       48.00       63.69     21.56 o 
   6   5  -4       35.08       19.50     17.92 o 
   7   5  -4       10.21       -5.56     18.85 o 
   8   5  -4       51.81       47.99     23.15 o 
   9   5  -4       27.80       29.95     21.41 o 
  10   5  -4        2.84       -6.07     23.23 o 
   2   0  -3    14983.28    15405.59    172.18 o 
   4   0  -3     3483.35     3562.62     62.58 o 
   6   0  -3       88.22       80.83      8.15 o 
   8   0  -3     4603.80     4930.70    165.69 o 
  10   0  -3      712.63      715.73     53.67 o 
  12   0  -3        6.38        3.68      9.02 o 
  14   0  -3      711.95      733.88     32.16 o 
  16   0  -3       20.62       16.97     13.21 o 
  18   0  -3     1177.49     1310.11     68.85 o 
  20   0  -3      124.51      170.69     39.71 o 
  22   0  -3      343.93      327.06     53.29 o 
  24   0  -3      105.16      172.64     46.50 o 
   0   1  -3    18990.01    20016.88    391.32 o 
   1   1  -3     2668.04     2485.10     30.25 o 
   2   1  -3     1329.19     1363.70     26.23 o 
   3   1  -3    13514.49    13787.89     99.19 o 
   4   1  -3     3373.35     3407.65     32.61 o 
   5   1  -3      154.38      170.48      8.62 o 
   6   1  -3      971.52     1046.04     19.63 o 
   7   1  -3     1028.55     1062.43     31.54 o 
   8   1  -3     2224.71     2281.02     66.75 o 
   9   1  -3      590.56      512.79     17.88 o 
  10   1  -3      117.16      151.39     11.09 o 
  11   1  -3      532.16      552.97     21.05 o 
  12   1  -3     1352.79     1257.41     27.99 o 
  13   1  -3       45.87       46.41      9.64 o 
  14   1  -3      777.23      758.97     28.76 o 
  15   1  -3      110.45       67.96     19.29 o 
  16   1  -3       75.48       76.96     15.71 o 
  17   1  -3      120.30      112.26     17.47 o 
  18   1  -3      240.56      238.49     25.17 o 
  19   1  -3       66.68       71.78     17.61 o 
  20   1  -3       66.93       49.58     19.30 o 
  21   1  -3       59.27       82.75     38.73 o 
  22   1  -3       60.67       46.49     21.17 o 
  23   1  -3      198.51      138.87     29.73 o 
  24   1  -3       19.08        7.24     22.73 o 
   1   2  -3     2193.63     2082.48     35.21 o 
   2   2  -3      825.31      772.98     20.83 o 
   3   2  -3      236.12      243.66     13.70 o 
   4   2  -3        4.56        5.55      6.47 o 
   5   2  -3      522.48      431.61     14.84 o 
   6   2  -3       75.49       91.05     16.71 o 
   7   2  -3     1983.27     1958.33     86.90 o 
   8   2  -3     1983.13     1773.87     90.14 o 
   9   2  -3      119.49      128.29     24.99 o 
  10   2  -3      546.96      558.26     30.29 o 
  11   2  -3      334.93      309.92     23.53 o 
  12   2  -3       14.11        8.50      9.75 o 
  13   2  -3      381.29      321.43     28.12 o 
  14   2  -3       16.33       10.27     11.56 o 
  15   2  -3      104.62       62.05     28.24 o 
  16   2  -3      194.17      149.48     21.26 o 
  17   2  -3       10.66       -1.80     13.22 o 
  18   2  -3       23.21        2.40     13.99 o 
  19   2  -3       79.38       61.37     18.44 o 
  20   2  -3       45.20       27.87     17.60 o 
  21   2  -3       80.89       84.55     21.40 o 
  22   2  -3       56.87       64.15     21.80 o 
   0   3  -3      447.37      497.93     36.08 o 
   1   3  -3      106.46       44.83     10.65 o 
   2   3  -3     1003.84      954.61     27.83 o 
   3   3  -3     2428.81     2285.55     57.18 o 
   4   3  -3       43.54       30.92     10.92 o 
   5   3  -3      285.60      279.32     16.64 o 
   6   3  -3      225.14      224.31     21.28 o 
   7   3  -3       26.07       49.77     14.27 o 
   8   3  -3       43.76       32.77     12.44 o 
   9   3  -3      311.90      383.43     39.89 o 
  10   3  -3       88.10      103.12     18.56 o 
  11   3  -3      120.23       60.08     16.17 o 
  12   3  -3       46.21       26.59     15.01 o 
  13   3  -3      402.83      492.97     34.00 o 
  14   3  -3       29.37       -5.85     13.42 o 
  15   3  -3       76.12       70.00     26.44 o 
  16   3  -3       64.48       48.60     30.76 o 
  17   3  -3       21.76       37.02     24.63 o 
  18   3  -3        3.45       -7.94     20.28 o 
  19   3  -3       22.82       21.75     24.05 o 
  20   3  -3       13.54       -2.69     23.84 o 
   1   4  -3      213.45      206.95     20.60 o 
   2   4  -3      123.74      105.17     15.90 o 
   3   4  -3       31.60       26.50     11.87 o 
   4   4  -3      461.35      422.02     29.97 o 
   5   4  -3      221.76      254.64     33.37 o 
   6   4  -3       85.49       80.17     26.54 o 
   7   4  -3      101.74      100.83     28.33 o 
   8   4  -3      154.12      185.66     61.36 o 
   9   4  -3       15.55       14.10     21.73 o 
  10   4  -3      108.62       68.02     31.91 o 
  11   4  -3      104.46       74.36     30.42 o 
  12   4  -3       56.17       33.52     24.97 o 
  13   4  -3       18.75       24.17     22.06 o 
  14   4  -3       35.02       28.44     24.73 o 
  15   4  -3       23.61       26.51     26.66 o 
  16   4  -3        1.76        8.20     24.82 o 
  17   4  -3        9.50       21.85     26.39 o 
   0   5  -3      497.74      489.43     50.41 o 
   1   5  -3      188.14      239.48     39.97 o 
   2   5  -3       50.88       29.49     22.04 o 
   3   5  -3       52.82       35.66     23.84 o 
   4   5  -3       51.32       37.37     20.62 o 
   5   5  -3       22.43       30.53     18.84 o 
   6   5  -3       14.11        2.44     18.13 o 
   7   5  -3      112.87      112.81     33.58 o 
   8   5  -3       85.18      102.23     26.86 o 
   9   5  -3       17.84       23.48     22.25 o 
  10   5  -3       14.17       10.22     21.86 o 
  11   5  -3        4.55      -13.98     24.63 o 
   2   0  -2      428.96      330.03      9.28 o 
   4   0  -2    18337.46    18767.88    256.19 o 
   6   0  -2        7.16       14.61      6.38 o 
   8   0  -2     1313.86     1260.45     31.88 o 
  10   0  -2      518.36      465.00     21.41 o 
  12   0  -2      446.04      427.81     22.63 o 
  14   0  -2     1963.80     2211.67     55.89 o 
  16   0  -2       69.45       84.21     18.74 o 
  18   0  -2     1410.46     1551.03     75.03 o 
  20   0  -2       51.80       32.54     26.48 o 
  22   0  -2      100.49       59.12     31.74 o 
  24   0  -2       97.36       83.17     37.63 o 
   1   1  -2     1281.05     1197.16     19.11 o 
   2   1  -2     2484.77     2880.67     55.72 o 
   3   1  -2    10969.11    11553.71    194.37 o 
   4   1  -2    20738.16    21322.34    323.35 o 
   5   1  -2      478.65      470.40     12.27 o 
   6   1  -2      794.81      853.20     27.02 o 
   7   1  -2      856.40      928.86     20.06 o 
   8   1  -2     2046.33     1958.56     54.27 o 
   9   1  -2       20.32       19.02      5.96 o 
  10   1  -2      728.01      775.10     19.74 o 
  11   1  -2      997.84      945.15     35.95 o 
  12   1  -2      420.76      401.15     15.91 o 
  13   1  -2      212.24      212.58     25.25 o 
  14   1  -2      898.11      833.54     29.62 o 
  15   1  -2      300.91      284.48     20.35 o 
  16   1  -2       70.93       87.51     15.38 o 
  17   1  -2       62.33       63.36     22.35 o 
  18   1  -2      626.41      624.46     29.83 o 
  19   1  -2       24.77       29.77     14.38 o 
  20   1  -2       71.33       88.50     21.95 o 
  21   1  -2       61.32       35.81     24.82 o 
  22   1  -2      108.12       85.08     24.82 o 
  23   1  -2        6.61       -8.53     17.51 o 
  24   1  -2       24.14        9.12     22.59 o 
   0   2  -2     1242.63     1031.44     42.58 o 
   1   2  -2     2156.90     2192.48     40.92 o 
   2   2  -2      271.18      279.18     14.59 o 
   3   2  -2      420.68      438.71     18.01 o 
   4   2  -2       83.30      111.82     11.53 o 
   5   2  -2      468.31      354.61     11.71 o 
   6   2  -2      607.65      708.47     19.76 o 
   7   2  -2     3816.36     3847.25    158.28 o 
   8   2  -2     1039.46     1042.06     39.32 o 
   9   2  -2      673.64      609.74     18.37 o 
  10   2  -2      126.49      131.68     13.42 o 
  11   2  -2      536.37      496.53     24.46 o 
  12   2  -2      484.04      493.98     28.78 o 
  13   2  -2        9.57        0.43      9.61 o 
  14   2  -2      294.51      287.52     26.28 o 
  15   2  -2      236.30      231.37     24.79 o 
  16   2  -2       47.84       24.21     13.76 o 
  17   2  -2      100.53      131.69     21.35 o 
  18   2  -2       14.70       -6.05     13.39 o 
  19   2  -2      540.92      476.29     60.18 o 
  20   2  -2       29.72       35.87     17.11 o 
  21   2  -2        7.24       27.46     18.40 o 
  22   2  -2       84.63       68.68     21.96 o 
   1   3  -2      436.12      414.79     21.84 o 
   2   3  -2      405.71      390.29     24.73 o 
   3   3  -2      982.42      959.64     42.97 o 
   4   3  -2      189.97      177.11     26.97 o 
   5   3  -2       42.63       15.02      8.41 o 
   6   3  -2       78.15       88.11     14.82 o 
   7   3  -2       64.23       94.86     16.40 o 
   8   3  -2       19.55       15.95     15.37 o 
   9   3  -2      292.23      280.80     34.47 o 
  10   3  -2      122.03       59.10     16.62 o 
  11   3  -2      147.92      152.94     22.00 o 
  12   3  -2      277.07      227.97     30.40 o 
  13   3  -2       25.80        5.09     13.15 o 
  14   3  -2       43.07       47.68     17.57 o 
  15   3  -2      629.94      527.54     35.76 o 
  16   3  -2       11.54       11.24     16.50 o 
  17   3  -2       19.39        7.75     16.06 o 
  18   3  -2        8.38        1.43     19.46 o 
  19   3  -2       43.27       61.16     25.39 o 
  20   3  -2       30.27      -10.08     22.86 o 
   0   4  -2      264.23      217.42     29.33 o 
   1   4  -2       48.66       50.58     14.07 o 
   2   4  -2      159.03      145.04     18.15 o 
   3   4  -2       84.75       82.86     17.42 o 
   4   4  -2       11.58       -8.13     14.57 o 
   5   4  -2       58.77       24.22     19.75 o 
   6   4  -2      267.72      342.92     76.49 o 
   7   4  -2      367.86      404.54     44.63 o 
   8   4  -2      711.67      712.75     63.89 o 
   9   4  -2      198.70      246.23     67.22 o 
  10   4  -2       58.21       14.31     21.46 o 
  11   4  -2      105.64      106.84     45.81 o 
  12   4  -2       52.52       52.05     26.83 o 
  13   4  -2        8.03       -2.16     20.33 o 
  14   4  -2       14.24       -5.52     20.73 o 
  15   4  -2       10.66       23.57     37.88 o 
  16   4  -2       27.71       26.15     48.63 o 
  17   4  -2        7.95       25.06     26.89 o 
   1   5  -2       78.70       64.30     20.69 o 
   2   5  -2       50.39       46.40     24.55 o 
   3   5  -2      225.99      308.43     41.44 o 
   4   5  -2      149.03      184.51     29.08 o 
   5   5  -2       26.52        1.65     18.05 o 
   6   5  -2        2.55      -11.72     23.39 o 
   7   5  -2       38.78       53.16     28.99 o 
   8   5  -2      101.12       94.76     52.17 o 
   9   5  -2       43.21       64.52     31.24 o 
  10   5  -2       19.14       -6.82     26.57 o 
  11   5  -2       42.37       52.03     31.69 o 
   2   0  -1      459.89      429.02      8.24 o 
   4   0  -1    16020.42    17567.96    173.39 o 
   6   0  -1     6446.03     6989.66     84.80 o 
   8   0  -1     4761.28     5038.24     78.24 o 
  10   0  -1     1054.70     1086.14     32.08 o 
  12   0  -1     1454.52     1458.01     40.98 o 
  14   0  -1     3103.22     3039.51     66.27 o 
  16   0  -1       55.92       40.67     15.38 o 
  18   0  -1      833.60      857.64     56.84 o 
  20   0  -1       68.86       84.80     30.26 o 
  22   0  -1       57.66       59.92     34.43 o 
  24   0  -1       15.05      -29.08     25.81 o 
   0   1  -1     5360.53     5617.96    101.32 o 
   1   1  -1      105.34      132.53      8.74 o 
   2   1  -1     2147.08     2061.43     24.67 o 
   3   1  -1      182.88      174.91     11.89 o 
   4   1  -1     8773.33     9328.03     76.56 o 
   5   1  -1     3438.55     3344.70     41.51 o 
   6   1  -1      590.67      684.59     27.07 o 
   7   1  -1     6802.97     7293.12    177.57 o 
   8   1  -1      363.84      378.21     12.13 o 
   9   1  -1      160.08      286.81     11.52 o 
  10   1  -1     3934.71     4015.64     74.43 o 
  11   1  -1     1932.08     2308.29     99.53 o 
  12   1  -1      116.75      131.53     14.91 o 
  13   1  -1        0.32       15.14      9.20 o 
  14   1  -1      108.17      154.14     21.60 o 
  15   1  -1      111.29      141.40     17.80 o 
  16   1  -1      187.59      197.17     32.50 o 
  17   1  -1       55.99       50.13     14.30 o 
  18   1  -1      153.40      183.81     22.88 o 
  19   1  -1        8.10       12.92     12.94 o 
  20   1  -1       30.41       30.91     26.15 o 
  21   1  -1       26.79       38.95     20.59 o 
  22   1  -1      192.26      172.45     30.31 o 
  23   1  -1        6.63        2.04     19.58 o 
  24   1  -1        4.10        6.74     19.40 o 
   1   2  -1      353.87      361.66     20.70 o 
   2   2  -1      752.73      712.40     22.28 o 
   3   2  -1     1972.84     1983.70     36.39 o 
   4   2  -1       77.72       63.55     13.80 o 
   5   2  -1      563.57      507.76     17.88 o 
   6   2  -1     2990.38     3017.90     56.46 o 
   7   2  -1      945.48     1047.97     35.67 o 
   8   2  -1      713.42      768.47     74.39 o 
   9   2  -1      348.23      333.60     13.08 o 
  10   2  -1      100.63       51.72     12.42 o 
  11   2  -1     1847.60     1775.39    108.27 o 
  12   2  -1       52.10       85.62     15.46 o 
  13   2  -1      105.06       83.88     24.27 o 
  14   2  -1        5.58       -0.09      9.50 o 
  15   2  -1      446.44      508.56     27.65 o 
  16   2  -1       77.55       92.89     17.68 o 
  17   2  -1       82.90       67.58     17.95 o 
  18   2  -1       43.42       31.05     15.19 o 
  19   2  -1       72.27       69.27     19.11 o 
  20   2  -1        6.35       12.43     15.64 o 
  21   2  -1        6.41       -3.23     15.93 o 
  22   2  -1       26.91       15.68     18.11 o 
  23   2  -1       97.74      109.08     30.35 o 
   0   3  -1        5.69        6.34     17.10 o 
   1   3  -1      212.44      224.68     26.53 o 
   2   3  -1      313.49      280.20     27.66 o 
   3   3  -1      115.99       79.99     13.82 o 
   4   3  -1       33.48       16.15      8.99 o 
   5   3  -1       93.89       91.54     25.92 o 
   6   3  -1       38.98       24.71     11.11 o 
   7   3  -1      164.99      180.46     27.15 o 
   8   3  -1       81.36       53.84     20.43 o 
   9   3  -1      162.19      174.32     65.30 o 
  10   3  -1       91.34       73.11     16.21 o 
  11   3  -1      144.56      125.96     20.49 o 
  12   3  -1       57.08       88.13     18.95 o 
  13   3  -1       43.59       51.24     16.71 o 
  14   3  -1       29.86       22.77     15.04 o 
  15   3  -1      478.15      574.04     36.83 o 
  16   3  -1      216.48      156.44     28.66 o 
  17   3  -1        2.90       -1.10     14.40 o 
  18   3  -1       54.38       59.23     21.54 o 
  19   3  -1      158.25      183.70     31.94 o 
  20   3  -1       36.45       40.11     21.48 o 
   1   4  -1      116.72      111.64     19.18 o 
   2   4  -1       72.33       39.93     15.46 o 
   3   4  -1      105.43       93.47     28.25 o 
   4   4  -1       17.18        5.65     12.98 o 
   5   4  -1       98.60       77.30     24.33 o 
   6   4  -1      321.71      345.35     68.45 o 
   7   4  -1      255.24      290.04     71.54 o 
   8   4  -1      118.75      125.97     40.85 o 
   9   4  -1      136.14      162.31     54.35 o 
  10   4  -1        0.01      -22.41     17.63 o 
  11   4  -1      256.65      338.57     43.38 o 
  12   4  -1      241.15      231.83     51.03 o 
  13   4  -1       78.74       56.78     26.19 o 
  14   4  -1       44.83       34.97     25.02 o 
  15   4  -1       20.21       13.68     22.26 o 
  16   4  -1       41.58       49.05     27.53 o 
  17   4  -1        7.29       20.30     25.90 o 
   0   5  -1       38.47       37.38     23.59 o 
   1   5  -1       86.20       48.75     19.15 o 
   2   5  -1       44.10       21.90     21.39 o 
   3   5  -1      117.89       95.51     30.66 o 
   4   5  -1      181.65      174.74     35.67 o 
   5   5  -1      107.04       80.31     29.07 o 
   6   5  -1       48.76       47.13     27.18 o 
   7   5  -1      133.95       86.21     56.68 o 
   8   5  -1       38.11       39.53     26.29 o 
   9   5  -1       90.34       58.30     30.59 o 
  10   5  -1      140.08       97.83     34.70 o 
  11   5  -1        2.07        2.42     39.85 o 
   4   0   0        2.13       -2.04      4.24 o 
   6   0   0     1044.66     1085.56     25.31 o 
   8   0   0     6320.88     6118.01    100.88 o 
  10   0   0       85.15       74.33     16.92 o 
  12   0   0     1353.96     1250.71     37.58 o 
  14   0   0     1699.72     1915.23     64.16 o 
  16   0   0      179.63      157.14     22.58 o 
  18   0   0      621.52      643.82     49.80 o 
  20   0   0       12.30      -16.08     19.18 o 
  22   0   0        3.42       22.10     27.22 o 
  24   0   0       12.23       26.84     28.15 o 
   2   1   0       18.03       16.90      4.45 o 
   3   1   0      264.07      249.27      7.09 o 
   4   1   0    30300.36    31489.60    264.21 o 
   5   1   0     1264.59     1162.90     25.76 o 
   6   1   0      223.92      262.92      8.06 o 
   7   1   0     2229.61     2465.93     53.48 o 
   8   1   0      717.52      617.94     20.68 o 
   9   1   0       20.79       17.40      5.65 o 
  10   1   0     2128.15     2309.30     33.70 o 
  12   1   0      129.93      135.81     14.88 o 
  13   1   0        9.67       12.16      9.28 o 
  14   1   0        8.83        0.57      8.41 o 
  15   1   0        0.70       -9.68      8.27 o 
  16   1   0      169.27      150.44     20.20 o 
  17   1   0        9.36        2.34     11.77 o 
  18   1   0        7.57      135.62     34.68 o 
  19   1   0        3.92        5.95     11.49 o 
  20   1   0       10.80        4.49     16.03 o 
  21   1   0      782.85      932.91     47.74 o 
  22   1   0      302.42      381.48     41.54 o 
  23   1   0        4.39       -1.05     17.10 o 
  24   1   0        0.01        4.34     21.82 o 
   0   2   0     1915.91     1962.48     66.80 o 
   1   2   0      616.64      626.85     26.26 o 
   2   2   0      614.01      655.93     26.47 o 
   3   2   0      475.17      504.82     26.01 o 
   4   2   0      371.45      418.39     17.38 o 
   5   2   0       74.60      130.33     17.83 o 
   6   2   0      183.69      222.14     20.97 o 
   7   2   0      259.78      423.85     46.84 o 
   8   2   0      718.02      750.77     41.68 o 
   9   2   0       36.11       85.34     16.45 o 
  10   2   0      238.93      235.23     33.72 o 
  11   2   0      256.03      287.59     24.24 o 
  12   2   0      647.62      578.16     26.73 o 
  13   2   0       31.10       27.39     12.45 o 
  14   2   0        4.14        8.99     11.05 o 
  15   2   0        2.27       -2.18     13.46 o 
  16   2   0        8.64        0.18     12.29 o 
  17   2   0      433.84      531.39     38.45 o 
  18   2   0        1.51        5.35     13.71 o 
  19   2   0        3.67       10.49     14.23 o 
  20   2   0        0.06      -15.35     13.52 o 
  21   2   0        0.53       -8.21     14.90 o 
  22   2   0       10.49        8.55     20.81 o 
  23   2   0       34.50       72.15     27.59 o 
   1   3   0      297.29      271.95     28.14 o 
   2   3   0      151.09      118.39     50.49 o 
   3   3   0       32.37       36.76     22.77 o 
   4   3   0       24.25       13.12      9.65 o 
   5   3   0       72.72       85.87     11.90 o 
   6   3   0       89.43      108.95     12.56 o 
   7   3   0        0.08       -2.60     13.41 o 
   8   3   0       24.80       25.58     16.09 o 
   9   3   0       13.51        2.11     10.70 o 
  10   3   0       31.76       28.37     13.19 o 
  11   3   0      187.20       98.25     25.23 o 
  12   3   0       35.29        6.31     12.66 o 
  13   3   0       68.18      135.53     23.16 o 
  14   3   0       84.89       61.85     18.97 o 
  15   3   0        1.51        6.57     14.44 o 
  16   3   0       54.00       31.21     17.37 o 
  17   3   0       18.93        2.09     15.64 o 
  18   3   0       63.40      100.06     23.21 o 
  19   3   0       14.14      -15.82     16.78 o 
  20   3   0       57.65       46.84     30.62 o 
   0   4   0      466.01      487.47     47.27 o 
   1   4   0       33.83       14.69     17.28 o 
   2   4   0        4.65       -9.74     19.02 o 
   3   4   0      227.59      159.28     22.20 o 
   4   4   0       21.41       10.09     18.12 o 
   5   4   0      314.48      454.20     63.78 o 
   6   4   0        0.16      -10.55     17.76 o 
   7   4   0      203.20      242.15     78.88 o 
   8   4   0       55.09       59.20     22.65 o 
   9   4   0       76.19       26.36     23.48 o 
  10   4   0       16.42      -11.66     19.65 o 
  11   4   0       18.53       15.43     20.06 o 
  12   4   0      125.98      133.00     35.80 o 
  13   4   0        1.99       -1.96     20.59 o 
  14   4   0        3.20        8.56     20.24 o 
  15   4   0       34.28       -2.30     21.91 o 
  16   4   0       15.88        8.54     23.02 o 
  17   4   0       23.55       44.51     28.72 o 
   2   5   0      237.63      319.06     59.28 o 
   3   5   0       67.68       67.72     27.13 o 
   4   5   0      308.95      326.51     86.63 o 
   5   5   0      334.07      385.35    134.47 o 
   6   5   0        2.26       -8.75     22.44 o 
   7   5   0      119.18       79.49     29.84 o 
   8   5   0        1.19      -29.05     23.54 o 
   9   5   0        0.38       -6.45     25.48 o 
  10   5   0        2.74      -10.37     25.28 o 
  11   5   0      128.02      102.75     31.79 o 
   2   0   1      456.77      427.01     14.80 o 
   4   0   1    16014.53    16864.02    167.69 o 
   6   0   1     6457.49     6811.67     82.81 o 
   8   0   1     4794.82     4927.72     70.97 o 
  10   0   1     1074.06     1127.32     32.50 o 
  12   0   1     1429.26     1494.28     41.41 o 
  14   0   1     3089.73     3072.20     66.22 o 
  16   0   1       56.34       87.04     24.85 o 
  18   0   1      835.18      816.68     55.53 o 
  20   0   1       67.26       63.79     27.54 o 
  22   0   1       54.21       -1.25     28.12 o 
  24   0   1       14.97       14.99     29.75 o 
   0   1   1     5336.63     5334.09     98.51 o 
   1   1   1      117.66      135.88     17.81 o 
   2   1   1     2126.17     2045.18     26.33 o 
   3   1   1      182.42      175.48      7.71 o 
   4   1   1     8807.21     9155.43    150.88 o 
   5   1   1     3470.43     3274.44     46.76 o 
   6   1   1      596.88      592.96     19.34 o 
   7   1   1     6851.66     7014.74    114.08 o 
   8   1   1      358.13      391.13     20.18 o 
   9   1   1      169.65      275.99     15.10 o 
  10   1   1     3911.97     4005.43     45.94 o 
  11   1   1     1935.84     2241.36     47.87 o 
  12   1   1      117.38       90.87     13.43 o 
  13   1   1        0.40        0.25      8.43 o 
  14   1   1      111.11      111.10     16.11 o 
  15   1   1      111.81      163.71     18.83 o 
  16   1   1      193.30      221.28     22.36 o 
  17   1   1       55.49       56.91     21.69 o 
  18   1   1      149.10      155.23     21.61 o 
  19   1   1        9.88        9.68     15.38 o 
  20   1   1       28.99       35.67     18.15 o 
  21   1   1       27.27       27.06     19.89 o 
  22   1   1      190.39      175.21     31.15 o 
  23   1   1        6.79        3.75     18.86 o 
  24   1   1        4.74        1.97     22.05 o 
   1   2   1      359.72      292.94     18.28 o 
   2   2   1      746.14      673.12     41.54 o 
   3   2   1     1947.72     1924.93     37.44 o 
   4   2   1       70.78       55.61     11.39 o 
   5   2   1      548.58      517.21     13.80 o 
   6   2   1     2996.79     3104.99     53.48 o 
   7   2   1      951.07     1056.99     40.48 o 
   8   2   1      724.70      683.02     27.14 o 
   9   2   1      359.01      307.47     36.85 o 
  10   2   1       97.87      107.11     15.56 o 
  11   2   1     1838.20     1882.81     93.00 o 
  12   2   1       52.68       52.37     14.44 o 
  13   2   1      103.85      104.99     16.72 o 
  14   2   1        5.82        7.53     11.25 o 
  15   2   1      445.83      496.91     27.26 o 
  16   2   1       75.66       95.03     18.44 o 
  17   2   1       83.71       80.99     18.15 o 
  18   2   1       43.57       30.36     15.70 o 
  19   2   1       71.26       95.56     21.35 o 
  20   2   1        6.30        1.27     14.96 o 
  21   2   1        6.29      -17.14     14.80 o 
  22   2   1       26.96       17.32     20.03 o 
  23   2   1       95.87       71.60     27.21 o 
   0   3   1        8.40       -3.75     15.21 o 
   1   3   1      203.73      188.37     35.45 o 
   2   3   1      308.16      334.75     47.84 o 
   3   3   1      121.70      111.09     33.55 o 
   4   3   1       32.30       31.83     11.67 o 
   5   3   1       95.78      100.14     16.16 o 
   6   3   1       38.79       27.82      8.58 o 
   7   3   1      166.95      214.40     67.78 o 
   8   3   1       77.23       49.02     18.51 o 
   9   3   1      158.25      150.36     45.30 o 
  10   3   1       91.67       79.26     22.49 o 
  11   3   1      144.08      129.21     20.34 o 
  12   3   1       58.73       94.41     18.91 o 
  13   3   1       45.37       60.49     17.44 o 
  14   3   1       31.30       23.58     16.32 o 
  15   3   1      479.04      600.58     35.81 o 
  16   3   1      217.98      178.65     51.80 o 
  17   3   1        2.58        3.64     16.06 o 
  18   3   1       54.92       40.54     20.59 o 
  19   3   1      158.06      188.42     51.66 o 
  20   3   1       36.88       35.18     20.43 o 
   1   4   1      119.53       78.04     33.75 o 
   2   4   1       70.64       65.87     31.10 o 
   3   4   1      109.97       67.01     17.12 o 
   4   4   1       16.74       -0.70     17.91 o 
   5   4   1       98.75      103.80     26.77 o 
   6   4   1      324.63      402.65     43.59 o 
   7   4   1      258.12      264.04     36.95 o 
   8   4   1      117.00      113.55     44.72 o 
   9   4   1      140.67      185.73     54.01 o 
  10   4   1        0.04        2.81     18.78 o 
  11   4   1      252.08      436.61     47.14 o 
  12   4   1      242.50      238.47     41.07 o 
  13   4   1       77.25       62.01     25.53 o 
  14   4   1       43.90       58.17     49.65 o 
  15   4   1       20.32        1.74     22.45 o 
  16   4   1       42.11       12.92     20.95 o 
  17   4   1        7.16       14.97     20.72 o 
   1   5   1       85.63       72.21     37.95 o 
   2   5   1       46.09       59.66     36.19 o 
   3   5   1      115.36      131.94     47.65 o 
   4   5   1      180.73      282.01     57.10 o 
   5   5   1      103.55       62.68     29.60 o 
   6   5   1       49.24       23.28     26.77 o 
   7   5   1      131.15      154.32     45.87 o 
   8   5   1       38.02       37.70     25.74 o 
   9   5   1       89.59      100.54     31.69 o 
  10   5   1      140.53      149.77     38.77 o 
  11   5   1        1.89      -31.46     23.47 o 
   0   0   2    11381.03    12826.27    196.08 o 
   2   0   2      419.44      320.19     11.51 o 
   4   0   2    18279.83    18222.14    260.13 o 
   6   0   2        8.80        6.20      5.87 o 
   8   0   2     1297.49     1215.90     30.67 o 
  10   0   2      511.88      459.74     21.07 o 
  12   0   2      467.67      460.75     23.15 o 
  14   0   2     1976.10     2197.41     55.05 o 
  16   0   2       61.05       35.00     21.07 o 
  18   0   2     1417.77     1391.17     73.21 o 
  20   0   2       49.05       57.07     28.31 o 
  22   0   2      104.71       72.28     35.61 o 
  24   0   2       98.12       69.24     36.99 o 
   1   1   2     1271.22     1180.06     25.18 o 
   2   1   2     2490.09     2873.73     33.33 o 
   3   1   2    11058.49    11332.74    134.71 o 
   4   1   2    20728.92    20715.57    511.68 o 
   5   1   2      478.72      465.67     29.66 o 
   6   1   2      742.84      777.34     21.94 o 
   7   1   2      862.26      859.64     33.72 o 
   8   1   2     2032.73     1924.78     38.04 o 
   9   1   2       21.78       30.08     11.26 o 
  10   1   2      736.29      723.85     32.81 o 
  11   1   2      996.68      880.90     33.73 o 
  12   1   2      430.09      382.70     19.60 o 
  13   1   2      203.62      202.35     19.41 o 
  14   1   2      906.00      819.22     34.29 o 
  15   1   2      300.55      303.13     22.20 o 
  16   1   2       73.44       59.40     14.44 o 
  17   1   2       61.79       61.14     15.78 o 
  18   1   2      631.19      594.65     33.26 o 
  19   1   2       24.48        1.95     15.52 o 
  20   1   2       74.56       57.49     20.37 o 
  21   1   2       61.55       69.65     23.91 o 
  22   1   2      107.61      138.94     50.79 o 
  23   1   2        7.81        7.18     21.87 o 
  24   1   2       23.29       13.52     22.27 o 
   1   2   2     2173.42     2130.10     73.27 o 
   2   2   2      279.82      298.87     17.50 o 
   3   2   2      434.41      438.63     17.76 o 
   4   2   2       86.60       92.27     11.18 o 
   5   2   2      479.72      379.73     15.98 o 
   6   2   2      607.79      670.61     45.66 o 
   7   2   2     3794.16     3772.15     65.68 o 
   8   2   2     1027.24      960.25     47.83 o 
   9   2   2      646.60      559.63     25.00 o 
  10   2   2      132.06      112.06     16.10 o 
  11   2   2      541.45      469.88     24.40 o 
  12   2   2      475.89      444.90     28.90 o 
  13   2   2        8.96        1.52      9.80 o 
  14   2   2      296.82      260.80     25.30 o 
  15   2   2      229.32      209.15     23.21 o 
  16   2   2       46.95       33.05     14.32 o 
  17   2   2      100.19      122.11     20.90 o 
  18   2   2       14.67        8.88     14.62 o 
  19   2   2      535.51      523.49     31.56 o 
  20   2   2       30.00       36.85     18.15 o 
  21   2   2        7.07        9.67     16.69 o 
  22   2   2       85.32       71.67     26.18 o 
   2   3   2      396.59      348.96     28.31 o 
   3   3   2      969.96      963.03     44.37 o 
   4   3   2      187.29      194.11     19.23 o 
   5   3   2       45.22       27.14     10.75 o 
   6   3   2       75.60       77.00     13.39 o 
   7   3   2       67.35       65.36     19.84 o 
   8   3   2       21.09       37.70     16.44 o 
   9   3   2      288.42      279.94     54.59 o 
  10   3   2      123.28       35.01     14.41 o 
  11   3   2      152.53      238.78     26.01 o 
  12   3   2      271.83      222.69     26.38 o 
  13   3   2       24.22       15.60     14.47 o 
  14   3   2       42.58       47.92     16.86 o 
  15   3   2      627.53      505.56     33.14 o 
  16   3   2       10.94       17.01     16.93 o 
  17   3   2       19.33        0.41     16.18 o 
  18   3   2        8.99      -10.48     16.38 o 
  19   3   2       43.07       54.75     23.88 o 
  20   3   2       30.47       -4.49     18.34 o 
   2   4   2      153.58      188.02     28.72 o 
   3   4   2       89.87      115.29     19.19 o 
   4   4   2       11.95       -6.08     17.03 o 
   5   4   2       62.69       67.29     25.18 o 
   6   4   2      262.77      253.50     51.91 o 
   7   4   2      367.26      444.77     47.17 o 
   8   4   2      709.79      746.85    124.08 o 
   9   4   2      204.86      222.69     51.80 o 
  10   4   2       59.95       58.36     24.78 o 
  11   4   2      104.87      117.56     29.54 o 
  12   4   2       54.29       42.07     22.42 o 
  13   4   2        8.05       23.08     34.99 o 
  14   4   2       14.12       -1.83     20.48 o 
  15   4   2       11.18       16.95     23.47 o 
  16   4   2       27.53       13.31     20.35 o 
  17   4   2        8.75        0.77     20.48 o 
   4   5   2      146.87      201.91     49.00 o 
   5   5   2       28.15       41.09     33.24 o 
   6   5   2        2.47       22.67     33.37 o 
   7   5   2       38.17       51.66     37.40 o 
   8   5   2      102.11      131.20     61.31 o 
   9   5   2       41.53       72.24     28.53 o 
  10   5   2       19.66      -14.01     24.37 o 
  11   5   2       42.91       63.82     31.21 o 
   2   0   3    15014.32    15548.78    222.38 o 
   4   0   3     3526.28     3536.03     50.31 o 
   6   0   3       90.56       69.88     10.04 o 
   8   0   3     4603.97     4763.36    103.41 o 
  10   0   3      729.00      720.09     26.69 o 
  12   0   3        4.33       19.13     24.96 o 
  14   0   3      716.08      722.79     31.55 o 
  16   0   3       17.50       30.74     19.31 o 
  18   0   3     1157.28     1131.32     66.83 o 
  20   0   3      124.62      111.96     34.59 o 
  22   0   3      338.96      390.09     60.30 o 
  24   0   3      105.41       86.24     37.34 o 
   0   1   3    19059.99    19859.67    285.37 o 
   1   1   3     2618.75     2494.30     33.57 o 
   2   1   3     1316.98     1351.89     21.93 o 
   3   1   3    13455.67    13795.86    329.03 o 
   4   1   3     3379.04     3418.14    141.36 o 
   5   1   3      148.43      165.24     11.89 o 
   6   1   3      987.16     1002.96     33.92 o 
   7   1   3     1031.02     1042.18     26.58 o 
   8   1   3     2244.64     2170.73     72.86 o 
   9   1   3      592.48      483.25     19.53 o 
  10   1   3      119.26      116.68     14.04 o 
  11   1   3      538.36      533.84     22.15 o 
  12   1   3     1347.27     1224.87     40.75 o 
  13   1   3       46.00       26.37     10.61 o 
  14   1   3      763.89      745.00     28.84 o 
  15   1   3      109.32       72.99     14.77 o 
  16   1   3       74.65       72.88     15.75 o 
  17   1   3      119.05      120.95     19.58 o 
  18   1   3      241.00      248.36     30.63 o 
  19   1   3       66.86       84.53     21.90 o 
  20   1   3       70.44       43.58     21.08 o 
  21   1   3       58.80       91.70     25.10 o 
  22   1   3       59.92       51.97     23.98 o 
  23   1   3      200.69      161.31     31.26 o 
  24   1   3       19.88       10.56     20.92 o 
   1   2   3     2218.51     2012.84     45.27 o 
   2   2   3      823.37      783.02     27.31 o 
   3   2   3      228.66      246.67     15.82 o 
   4   2   3        5.22        6.00      6.59 o 
   5   2   3      489.94      433.67     17.79 o 
   6   2   3       79.94      107.29     15.75 o 
   7   2   3     1983.94     1917.52     66.76 o 
   8   2   3     1980.45     1811.12     80.71 o 
   9   2   3      127.12      116.20     15.97 o 
  10   2   3      541.35      569.60     25.50 o 
  11   2   3      335.27      349.67     23.77 o 
  12   2   3       14.29        2.87      9.42 o 
  13   2   3      390.60      337.60     25.64 o 
  14   2   3       17.72       17.56     12.62 o 
  15   2   3      104.97      140.99     30.39 o 
  16   2   3      194.96      178.42     40.44 o 
  17   2   3       10.93       -0.15     13.13 o 
  18   2   3       23.83       17.60     15.22 o 
  19   2   3       80.63       57.26     18.47 o 
  20   2   3       46.24       41.24     18.75 o 
  21   2   3       82.37       54.60     24.01 o 
  22   2   3       57.04       52.19     58.33 o 
   0   3   3      455.02      490.48     41.12 o 
   1   3   3      110.96       63.26     15.72 o 
   2   3   3      997.90      912.19     36.49 o 
   3   3   3     2447.13     2248.45     66.26 o 
   4   3   3       43.55       31.10     11.17 o 
   5   3   3      299.02      292.61     18.98 o 
   6   3   3      224.13      207.57     33.51 o 
   7   3   3       28.19       50.82     12.07 o 
   8   3   3       43.97       32.89     22.93 o 
   9   3   3      312.29      249.72     35.75 o 
  10   3   3       87.39      116.01     19.73 o 
  11   3   3      118.14       84.94     17.95 o 
  12   3   3       46.10       49.03     16.53 o 
  13   3   3      403.31      436.06     32.73 o 
  14   3   3       29.62       23.78     15.56 o 
  15   3   3       74.15       55.13     19.28 o 
  16   3   3       64.62       42.86     17.78 o 
  17   3   3       21.04       11.65     16.37 o 
  18   3   3        2.77       -9.10     15.76 o 
  19   3   3       22.42       22.07     19.08 o 
  20   3   3       13.90       17.86     20.25 o 
   1   4   3      214.81      233.89     30.06 o 
   2   4   3      124.27      118.55     23.71 o 
   3   4   3       31.09       52.84     18.70 o 
   4   4   3      451.63      545.15     50.09 o 
   5   4   3      223.44      235.89     44.35 o 
   6   4   3       85.71      119.42     37.31 o 
   7   4   3       99.38      123.26     41.44 o 
   8   4   3      151.13      179.57     42.83 o 
   9   4   3       17.38        6.91     18.39 o 
  10   4   3      105.33      114.49     32.10 o 
  11   4   3      106.09      126.41     61.71 o 
  12   4   3       56.56       39.68     22.47 o 
  13   4   3       18.08       19.47     22.39 o 
  14   4   3       34.20       46.50     25.89 o 
  15   4   3       22.89       10.50     30.82 o 
  16   4   3        1.54       -4.82     20.09 o 
  17   4   3        9.40       17.03     21.91 o 
   0   5   3      487.85      624.09     68.28 o 
   1   5   3      189.63      320.43     67.03 o 
   2   5   3       50.68       47.11     43.65 o 
   3   5   3       51.74       97.32     44.55 o 
  10   5   3       13.89       15.72     34.39 o 
  11   5   3        4.12       -2.34     36.80 o 
   2   0   4       58.49       60.53     11.95 o 
   4   0   4     4218.89     4059.31     71.48 o 
   6   0   4     1460.06     1340.36     33.63 o 
   8   0   4      993.20      947.80     34.95 o 
  10   0   4     5034.19     4980.87     79.82 o 
  12   0   4       36.67       39.14     11.63 o 
  14   0   4      844.53      779.78     58.09 o 
  16   0   4      266.10      222.09     38.30 o 
  18   0   4      639.58      616.60     50.76 o 
  20   0   4       63.04       78.14     32.28 o 
  22   0   4      520.41      523.37     54.22 o 
  24   0   4      104.48      138.76     43.91 o 
   1   1   4     3796.18     3961.31     45.77 o 
   2   1   4     2415.06     2484.27     49.64 o 
   3   1   4     3651.80     4068.67     51.92 o 
   4   1   4     2698.89     2940.01     92.76 o 
   5   1   4      433.81      419.68     15.98 o 
   6   1   4      707.72      574.77     33.64 o 
   7   1   4      287.64      347.85     18.73 o 
   8   1   4      322.85      348.87     25.76 o 
   9   1   4       15.80       16.11      8.39 o 
  10   1   4      403.98      380.33     18.44 o 
  11   1   4     1392.40     1147.57     32.34 o 
  12   1   4      126.26      158.36     17.22 o 
  13   1   4      258.73      230.13     23.10 o 
  14   1   4     1240.33     1134.51     37.34 o 
  15   1   4      190.21      180.93     29.13 o 
  16   1   4      179.21      228.68     37.41 o 
  17   1   4      320.46      362.84     41.77 o 
  18   1   4      300.67      304.60     33.59 o 
  19   1   4       33.29       17.77     16.77 o 
  20   1   4      230.32      275.89     35.68 o 
  21   1   4       30.48        4.67     16.72 o 
  22   1   4       24.29       27.55     21.57 o 
  23   1   4       57.29       40.83     23.50 o 
   0   2   4      527.16      613.10     23.72 o 
   1   2   4     1697.96     1864.88     36.46 o 
   2   2   4      865.34      939.12     25.56 o 
   3   2   4       15.26       11.79      7.48 o 
   4   2   4      470.24      483.74     25.80 o 
   5   2   4     1200.28     1176.59     47.33 o 
   6   2   4      527.70      510.90     38.93 o 
   7   2   4     4848.51     4520.88    101.06 o 
   8   2   4     1590.08     1448.99     70.87 o 
   9   2   4      194.37      132.18     41.74 o 
  10   2   4      289.27      226.46     22.68 o 
  11   2   4      309.88      275.44     21.21 o 
  12   2   4      100.94      179.00     20.34 o 
  13   2   4      287.23      267.33     25.98 o 
  14   2   4      178.81      200.49     22.43 o 
  15   2   4      117.44       58.27     16.33 o 
  16   2   4        7.83        6.69     12.86 o 
  17   2   4      279.01      263.32     28.02 o 
  18   2   4       17.88       16.13     14.99 o 
  19   2   4      132.63      132.78     23.42 o 
  20   2   4       25.82       26.73     16.93 o 
  21   2   4       34.87        9.96     19.26 o 
  22   2   4       30.88       13.12     21.64 o 
   1   3   4      196.62      239.68     18.68 o 
   2   3   4      215.35      194.29     18.85 o 
   3   3   4     2182.84     2148.19    137.69 o 
   4   3   4      855.70      937.10     35.68 o 
   5   3   4      716.83      708.25     30.86 o 
   6   3   4      923.50      964.46     35.53 o 
   7   3   4      281.78      274.80     30.97 o 
   8   3   4        3.41        0.77     16.91 o 
   9   3   4      554.29      542.74     38.69 o 
  10   3   4       78.10       73.35     17.49 o 
  11   3   4     1146.30     1031.80     62.80 o 
  12   3   4      569.72      560.09     30.81 o 
  13   3   4       38.90       21.70     15.03 o 
  14   3   4       51.55       61.90     21.77 o 
  15   3   4      281.93      253.30     31.49 o 
  16   3   4       44.10       51.85     19.46 o 
  17   3   4       11.34      -21.48     14.32 o 
  18   3   4       17.37        6.53     17.02 o 
  19   3   4        5.46       -3.28     16.90 o 
  20   3   4        4.70       -1.75     18.76 o 
   0   4   4      102.19      163.10     39.74 o 
   1   4   4       55.15       13.87     20.93 o 
   2   4   4       84.47       64.70     16.29 o 
   3   4   4       64.11      142.26     20.61 o 
   4   4   4       95.92      100.28     29.72 o 
   5   4   4      432.58      410.81     44.10 o 
   6   4   4       32.78       40.67     29.88 o 
   7   4   4      622.17      681.86     55.56 o 
   8   4   4      231.04      415.26     55.75 o 
   9   4   4       45.89       56.97     33.08 o 
  10   4   4      195.52      278.52     48.45 o 
  11   4   4       16.48        0.48     25.24 o 
  12   4   4       33.27        6.67     24.75 o 
  13   4   4       58.02        7.26     21.76 o 
  14   4   4       16.73       12.19     22.65 o 
  15   4   4       88.52       92.72     30.16 o 
  16   4   4      123.20      171.93     50.61 o 
   1   5   4       74.76      149.01     47.88 o 
   2   5   4        1.25       -7.21     29.69 o 
   3   5   4       52.93       71.25     45.19 o 
   4   5   4       32.58       83.46     44.13 o 
   5   5   4       48.57       70.04     43.94 o 
   6   5   4       33.26       83.94     44.45 o 
   2   0   5     1158.19     1050.04     36.89 o 
   4   0   5     6131.15     6516.81    121.98 o 
   6   0   5     5234.48     5483.33     77.79 o 
   8   0   5     1468.49     1360.54     35.88 o 
  10   0   5      437.44      402.48     21.18 o 
  12   0   5      319.41      307.26     20.09 o 
  14   0   5      645.42      589.26     28.86 o 
  16   0   5      590.30      549.25     45.22 o 
  18   0   5      148.77      136.01     35.19 o 
  20   0   5      290.41      271.34     49.35 o 
  22   0   5      478.76      461.60     67.54 o 
   0   1   5     2137.39     2052.90     31.94 o 
   1   1   5     2078.63     2333.05     62.88 o 
   2   1   5      422.23      464.31     40.53 o 
   3   1   5       72.14       62.44      8.38 o 
   4   1   5      930.42      927.96     23.08 o 
   5   1   5      756.49      839.24     23.01 o 
   6   1   5      857.50      903.13     25.13 o 
   7   1   5      746.67      647.67     21.78 o 
   8   1   5      128.37      156.26     13.42 o 
   9   1   5      182.24      179.12     14.62 o 
  10   1   5      457.27      375.33     25.96 o 
  11   1   5      311.43      310.62     30.12 o 
  12   1   5      327.75      302.18     22.23 o 
  13   1   5        8.69        6.65     11.31 o 
  14   1   5      199.90      212.62     26.84 o 
  15   1   5     1102.91     1021.07     45.41 o 
  16   1   5      329.34      400.69     78.48 o 
  17   1   5       20.46       26.56     15.38 o 
  18   1   5      199.76      203.17     28.44 o 
  19   1   5      159.05      208.42     31.27 o 
  20   1   5      198.22      144.56     37.02 o 
  21   1   5       12.08       11.68     19.49 o 
  22   1   5       53.89       48.93     24.67 o 
  23   1   5        3.29        3.02     21.21 o 
   1   2   5     2146.88     2507.32     34.48 o 
   2   2   5       20.87       26.10      9.75 o 
   3   2   5      203.81      172.07     15.65 o 
   4   2   5     1541.90     1321.13     87.01 o 
   5   2   5      528.60      594.50     26.62 o 
   6   2   5      543.20      586.01     34.21 o 
   7   2   5     2375.97     2263.74    153.04 o 
   8   2   5       59.83       52.36     35.98 o 
   9   2   5       98.45      146.76     33.26 o 
  10   2   5      350.44      438.55     26.96 o 
  11   2   5     1023.76      936.39    112.25 o 
  12   2   5       41.28       53.42     30.90 o 
  13   2   5        7.37       17.26     14.61 o 
  14   2   5       39.71       -7.78     12.73 o 
  15   2   5      845.59      709.24     66.19 o 
  16   2   5      378.77      372.43     32.70 o 
  17   2   5        1.88        3.53     15.15 o 
  18   2   5       62.82       44.70     22.30 o 
  19   2   5       19.33       -7.47     16.71 o 
  20   2   5       10.21        2.57     19.31 o 
  21   2   5       74.14       52.50     24.08 o 
  22   2   5       27.69      -12.83     21.39 o 
   0   3   5     1127.05     1077.89     38.37 o 
   1   3   5      242.79      333.21     20.18 o 
   2   3   5      110.31      160.49     25.81 o 
   3   3   5      847.10      674.48     26.18 o 
   4   3   5       23.47       24.42     10.47 o 
   5   3   5      365.11      398.50     21.55 o 
   6   3   5       70.74       70.65     23.41 o 
   7   3   5     1150.15     1396.00     64.88 o 
   8   3   5      523.30      624.95     44.99 o 
   9   3   5      270.38      352.49     36.25 o 
  10   3   5        9.17       31.00     16.76 o 
  11   3   5     2077.19     1967.84    201.91 o 
  12   3   5      457.52      411.81     35.48 o 
  13   3   5      146.56      114.31     42.26 o 
  14   3   5        5.11       -7.09     14.51 o 
  15   3   5       76.98       98.07     25.11 o 
  16   3   5       20.36        9.20     18.77 o 
  17   3   5       67.55       16.21     22.31 o 
  18   3   5        9.69       12.72     21.29 o 
  19   3   5      146.91      112.02     30.09 o 
  20   3   5       61.37       82.67     29.26 o 
   1   4   5      541.72      501.61     35.18 o 
   2   4   5      133.65      184.13     28.50 o 
   3   4   5      207.97      387.55     38.42 o 
   4   4   5      484.60      536.56     40.80 o 
   5   4   5        5.85      -27.35     23.25 o 
   6   4   5      183.94      268.68     51.91 o 
   7   4   5      139.99      153.27     37.88 o 
   8   4   5       20.64        3.39     23.35 o 
   9   4   5      159.13      199.29     42.53 o 
  10   4   5      182.83      271.15     49.86 o 
  11   4   5      173.57      320.24     51.94 o 
  12   4   5       20.66       35.55     26.71 o 
  13   4   5      121.50      154.10     40.73 o 
  14   4   5       38.69       76.99     35.55 o 
  15   4   5      119.84      122.94     40.13 o 
  16   4   5       10.91        7.14     28.05 o 
   0   5   5      259.39      236.02     55.43 o 
   1   5   5       11.07        5.52     21.99 o 
   2   5   5       15.87       43.01     34.97 o 
   3   5   5       15.66      -11.62     29.91 o 
   4   5   5        1.45       -3.65     33.63 o 
   5   5   5       57.57      104.75     52.46 o 
   6   5   5       17.55        9.77     36.32 o 
   7   5   5        4.26       -8.23     37.63 o 
   8   5   5        8.50      -40.03     32.44 o 
   9   5   5       53.00       56.23     47.08 o 
  10   5   5       22.65        1.86     39.65 o 
   2   0   6     2696.07     2746.72     68.88 o 
   4   0   6      560.76      630.53     31.93 o 
   6   0   6      169.91      162.69     18.64 o 
   8   0   6     4487.28     4410.06    120.78 o 
  10   0   6       57.47       70.85     13.27 o 
  12   0   6     1094.68      935.60     37.37 o 
  14   0   6      177.32      185.08     28.81 o 
  16   0   6     1150.25     1161.39     66.42 o 
  18   0   6      277.78      248.28     44.51 o 
  20   0   6      170.50      206.65     45.79 o 
  22   0   6      278.64      276.69     52.78 o 
   1   1   6     1181.10     1233.88     53.86 o 
   2   1   6     2801.88     3233.32     81.01 o 
   3   1   6      652.05      583.96     17.80 o 
   4   1   6     2568.44     2703.51     46.62 o 
   5   1   6     3407.06     3869.84     92.98 o 
   6   1   6       90.34       92.50     11.80 o 
   7   1   6      318.01      326.14     16.27 o 
   8   1   6     1158.39     1168.68     46.55 o 
   9   1   6       40.57       24.58     13.27 o 
  10   1   6      300.67      283.92     17.01 o 
  11   1   6       64.61       36.73     12.99 o 
  12   1   6      413.37      395.19     21.16 o 
  13   1   6      275.22      281.91     21.23 o 
  14   1   6       15.02        8.11     10.09 o 
  15   1   6      144.69      143.11     19.20 o 
  16   1   6       19.01       17.36     12.79 o 
  17   1   6      207.21      211.57     38.09 o 
  18   1   6      306.88      348.63     27.59 o 
  19   1   6       47.56       37.75     19.53 o 
  20   1   6       11.22        8.29     18.70 o 
  21   1   6       21.60       12.36     23.47 o 
  22   1   6      214.32      229.91     40.98 o 
  23   1   6       11.37       19.98     20.91 o 
   0   2   6     5236.79     5762.74    122.67 o 
   1   2   6     1483.95     1658.67     27.71 o 
   2   2   6      706.88      792.70     34.87 o 
   3   2   6     2950.54     3148.15     49.77 o 
   4   2   6      984.77      930.11     59.52 o 
   5   2   6      855.18      862.97     33.13 o 
   6   2   6      602.27      726.15     26.13 o 
   7   2   6      107.07      137.28     19.56 o 
   8   2   6      144.72      162.90     21.13 o 
   9   2   6     1490.86     1476.99     72.42 o 
  10   2   6      801.38      721.42     54.98 o 
  11   2   6      250.12      229.24     22.09 o 
  12   2   6       59.91       47.65     14.07 o 
  13   2   6       73.74       80.27     27.85 o 
  14   2   6      160.98      299.99     65.33 o 
  15   2   6      136.57      138.97     25.74 o 
  16   2   6       25.30       34.41     22.30 o 
  17   2   6      147.58      176.96     29.62 o 
  18   2   6       77.31       31.73     17.05 o 
  19   2   6        7.91        1.76     16.74 o 
  20   2   6       13.17        4.97     16.85 o 
  21   2   6      176.53      154.86     32.85 o 
   1   3   6      328.43      373.99     21.84 o 
   2   3   6       52.75      118.44     26.04 o 
   3   3   6       38.31       81.17     13.83 o 
   4   3   6       47.13       64.21     13.53 o 
   5   3   6      163.48      177.04     21.64 o 
   6   3   6      335.11      414.63     29.38 o 
   7   3   6      281.29      284.88     25.96 o 
   8   3   6      366.02      367.35     32.42 o 
   9   3   6       93.80      224.45     29.06 o 
  10   3   6      392.20      508.82     31.70 o 
  11   3   6      660.10      618.21     37.26 o 
  12   3   6      157.55      228.01     33.21 o 
  13   3   6       80.02      124.61     57.68 o 
  14   3   6       57.49       92.95     23.34 o 
  15   3   6       22.33       43.32     21.98 o 
  16   3   6       58.84       57.55     22.75 o 
  17   3   6       40.74       33.98     21.39 o 
  18   3   6        3.78        6.85     20.61 o 
  19   3   6        3.57        3.73     24.16 o 
   0   4   6      650.54      610.38     53.99 o 
   1   4   6       46.64       10.68     17.05 o 
   2   4   6      358.87      488.52     42.10 o 
   3   4   6       29.27       38.80     19.38 o 
   4   4   6      138.92      123.47     24.54 o 
   5   4   6       46.43      108.21     37.63 o 
   6   4   6       22.11        7.46     26.42 o 
   7   4   6      147.56      161.47     44.10 o 
   8   4   6       31.70       53.42     35.87 o 
   9   4   6       69.50        7.75     28.76 o 
  10   4   6      139.66       75.06     39.61 o 
  11   4   6      107.57       59.82     38.94 o 
  12   4   6        3.43       -2.76     19.35 o 
  13   4   6       84.25      146.83     39.13 o 
  14   4   6        9.14       26.98     21.00 o 
  15   4   6       94.88       39.06     25.42 o 
  16   4   6      104.58       89.41     30.13 o 
   1   5   6       21.02       16.77     23.12 o 
   2   5   6       24.73       10.34     33.34 o 
   3   5   6       49.70       50.28     36.25 o 
   4   5   6       78.01       49.13     39.90 o 
   5   5   6       23.30       22.26     37.69 o 
   6   5   6       19.64       18.45     36.96 o 
   7   5   6       27.04       44.03     39.42 o 
   8   5   6       62.03      113.69     48.97 o 
   9   5   6        8.90       -8.07     35.64 o 
   2   0   7     4017.81     4103.46     93.35 o 
   4   0   7     4308.95     4306.40    100.40 o 
   6   0   7       40.09       20.88     13.07 o 
   8   0   7     1246.00     1331.32     38.15 o 
  10   0   7      754.78      753.76     30.08 o 
  12   0   7      535.37      469.65     25.16 o 
  14   0   7       70.20       73.29     16.42 o 
  16   0   7       80.62       60.21     26.77 o 
  18   0   7      168.93      118.01     35.45 o 
  20   0   7       31.33       38.46     30.20 o 
  22   0   7       35.58       54.89     33.18 o 
   0   1   7       87.87      124.86      9.61 o 
   1   1   7     1200.76     1235.11     32.86 o 
   2   1   7      188.14      129.83     10.96 o 
   3   1   7      356.59      400.13     21.19 o 
   4   1   7      984.97     1079.99     26.82 o 
   5   1   7      116.45      201.60     14.39 o 
   6   1   7     1277.45     1225.03     35.04 o 
   7   1   7       67.40       48.38     10.38 o 
   8   1   7      705.15      743.67     27.39 o 
   9   1   7      250.11      249.07     18.22 o 
  10   1   7      213.37      182.68     17.51 o 
  11   1   7      547.94      587.09     29.67 o 
  12   1   7      328.00      352.11     20.34 o 
  13   1   7      269.41      270.30     21.29 o 
  14   1   7      221.43      228.17     33.82 o 
  15   1   7      133.13      110.85     23.82 o 
  16   1   7      170.00      157.08     23.35 o 
  17   1   7      131.03      133.73     24.34 o 
  18   1   7      264.14      277.40     34.65 o 
  19   1   7      734.83      666.96     41.43 o 
  20   1   7      139.11      118.19     27.92 o 
  21   1   7       12.80        7.99     19.12 o 
  22   1   7       24.44       30.95     23.49 o 
   1   2   7      605.20      580.37     15.48 o 
   2   2   7       82.63       32.35     17.00 o 
   3   2   7     3186.77     3548.15     63.05 o 
   4   2   7      227.47      446.96     21.80 o 
   5   2   7      187.01      188.94     19.44 o 
   6   2   7      408.10      341.36     41.49 o 
   7   2   7      420.49      435.73     21.58 o 
   8   2   7      217.78      234.64     42.93 o 
   9   2   7       49.87       60.52     14.01 o 
  10   2   7       76.51       52.39     13.63 o 
  11   2   7     1407.03     1399.71     41.91 o 
  12   2   7      158.32      247.75     21.62 o 
  13   2   7     1083.67     1106.79     45.21 o 
  14   2   7      296.09      273.94     26.99 o 
  15   2   7     1331.73     1234.61     49.36 o 
  16   2   7      117.27      134.97     22.17 o 
  17   2   7       56.91       28.82     16.27 o 
  18   2   7       82.53       54.53     19.79 o 
  19   2   7       14.61       38.44     19.08 o 
  20   2   7        0.62       -4.87     17.00 o 
  21   2   7       28.38       30.54     24.84 o 
   0   3   7       19.83       11.18     17.61 o 
   1   3   7       99.95       91.45     19.35 o 
   2   3   7       33.63       14.84     12.39 o 
   3   3   7      131.07      180.48     25.35 o 
   4   3   7       18.50       27.45     15.08 o 
   5   3   7        0.19        1.05     12.59 o 
   6   3   7       34.37        9.36     13.00 o 
   7   3   7     2598.09     2673.41    130.95 o 
   8   3   7      550.12      446.94     31.56 o 
   9   3   7      230.78      320.72     27.99 o 
  10   3   7      198.19      253.08     42.67 o 
  11   3   7      711.38      589.72     46.39 o 
  12   3   7       24.20       49.29     17.30 o 
  13   3   7        0.04       -6.78     13.41 o 
  14   3   7       27.97       37.59     17.43 o 
  15   3   7       26.27       33.24     17.47 o 
  16   3   7       10.57        1.26     14.05 o 
  17   3   7      145.23      201.69     29.32 o 
  18   3   7       47.62       33.54     19.33 o 
  19   3   7      129.53      116.20     26.76 o 
   1   4   7      182.33      283.51     34.36 o 
   2   4   7      107.01      100.16     24.18 o 
   3   4   7      511.13      407.42     46.79 o 
   4   4   7      137.89      179.50     28.94 o 
   5   4   7        4.68       18.39     22.06 o 
   6   4   7       28.09       33.34     33.34 o 
   7   4   7       38.97       36.86     31.83 o 
   8   4   7       30.55       20.05     32.63 o 
   9   4   7        6.20       -2.08     29.56 o 
  10   4   7        0.58        0.64     29.59 o 
  11   4   7       34.19       18.86     34.87 o 
  12   4   7       63.41       47.88     43.23 o 
  13   4   7       57.31      123.49     47.17 o 
  14   4   7      346.98      497.05     79.68 o 
  15   4   7      212.97       86.37     48.29 o 
   0   5   7        2.92       44.55     38.24 o 
   1   5   7       49.68       26.21     24.56 o 
   2   5   7        7.29        2.43     29.62 o 
   3   5   7       23.08       21.94     32.70 o 
   4   5   7       25.85       17.52     35.51 o 
   5   5   7      128.08      137.03     50.31 o 
   6   5   7       25.34      -21.78     34.11 o 
   7   5   7       20.77       40.96     43.04 o 
   8   5   7        9.92       -5.28     37.69 o 
   2   0   8      999.21      870.87     40.61 o 
   4   0   8     1323.60     1343.29     53.67 o 
   6   0   8      238.45      219.11     23.60 o 
   8   0   8     4188.26     4329.43    115.13 o 
  10   0   8     1048.63      899.96     34.13 o 
  12   0   8      143.47      140.33     19.91 o 
  14   0   8       42.91       47.43     15.28 o 
  16   0   8      282.83      240.85     42.27 o 
  18   0   8       42.68       27.60     27.64 o 
  20   0   8       54.71       62.26     34.94 o 
  22   0   8       37.99       39.77     34.33 o 
   1   1   8     1303.60     1358.02     37.60 o 
   2   1   8      361.77      370.84     21.07 o 
   3   1   8      716.64      512.01     21.36 o 
   4   1   8     4617.20     4693.54     79.35 o 
   5   1   8      627.84      688.55     23.08 o 
   6   1   8      636.44      611.16     22.64 o 
   7   1   8      111.04      139.78     15.26 o 
   8   1   8      234.47      240.02     20.03 o 
   9   1   8       24.66       31.32     10.82 o 
  10   1   8       33.70       26.61     10.71 o 
  11   1   8      290.58      249.24     26.33 o 
  12   1   8      363.74      294.20     21.93 o 
  13   1   8      488.93      499.10     25.22 o 
  14   1   8      607.84      550.94     36.76 o 
  15   1   8      280.97      307.00     27.01 o 
  16   1   8      165.20      191.51     39.52 o 
  17   1   8       96.31       74.08     18.52 o 
  18   1   8      187.39      239.28     32.94 o 
  19   1   8       13.15       21.65     20.21 o 
  20   1   8      127.95       81.00     46.64 o 
  21   1   8       15.09       10.57     20.08 o 
  22   1   8        4.81       -9.83     21.16 o 
   0   2   8     1546.05     1065.10     57.23 o 
   1   2   8      485.69      406.91     25.61 o 
   2   2   8      154.84      277.64     25.57 o 
   3   2   8      743.46      813.41     27.07 o 
   4   2   8      169.26      172.35     15.09 o 
   5   2   8      227.14      241.30     37.28 o 
   6   2   8       12.76        5.77      9.66 o 
   7   2   8     1981.70     2033.61     64.28 o 
   8   2   8       20.45       30.17     15.04 o 
   9   2   8       76.85      109.08     16.36 o 
  10   2   8      251.88      272.26     21.98 o 
  11   2   8      149.95      211.76     27.67 o 
  12   2   8      560.29      653.92     31.16 o 
  13   2   8      179.09      230.71     28.53 o 
  14   2   8      681.27      592.07     30.77 o 
  15   2   8      227.57      262.64     40.71 o 
  16   2   8       12.44        7.14     15.19 o 
  17   2   8       71.21       75.16     19.88 o 
  18   2   8       19.91        8.67     16.85 o 
  19   2   8      160.12      164.00     48.10 o 
  20   2   8       54.26       76.12     22.94 o 
  21   2   8       18.09        6.55     21.89 o 
   1   3   8      144.54      125.27     27.12 o 
   2   3   8       69.60       83.32     19.86 o 
   3   3   8      466.83      495.68     31.83 o 
   4   3   8      173.50       89.76     32.44 o 
   5   3   8       30.59        5.19     24.18 o 
   6   3   8      474.89      551.17     54.41 o 
   7   3   8      892.01      862.06     68.79 o 
   8   3   8       62.83       43.07     32.92 o 
   9   3   8      195.49      241.71     84.98 o 
  10   3   8      232.76      214.21     28.42 o 
  11   3   8      364.41      451.30     36.01 o 
  12   3   8       83.97       64.92     18.00 o 
  13   3   8      202.41      149.28     23.86 o 
  14   3   8       51.21       61.59     19.03 o 
  15   3   8       70.62      123.61     22.95 o 
  16   3   8       23.83       33.09     18.54 o 
  17   3   8        8.16        0.34     17.05 o 
  18   3   8       26.87       12.81     20.00 o 
   0   4   8      468.42      454.04     49.73 o 
   1   4   8       22.30       73.08     22.49 o 
   2   4   8       73.08       47.10     20.38 o 
   3   4   8      103.99       75.85     24.34 o 
   4   4   8       81.19       75.11     23.23 o 
   5   4   8      108.74      113.65     41.15 o 
   6   4   8      108.64       74.30     36.22 o 
   7   4   8      100.36      138.70     44.32 o 
   8   4   8      165.23      137.19     49.16 o 
   9   4   8       85.76       89.73     43.59 o 
  10   4   8      118.86      139.66     49.61 o 
  11   4   8       19.57       27.44     34.94 o 
  12   4   8       89.29      110.74     49.54 o 
  13   4   8        2.28       23.19     39.04 o 
  14   4   8       10.15       -6.21     34.04 o 
   1   5   8       84.57       72.56     27.48 o 
   2   5   8       44.34       35.90     36.44 o 
   3   5   8        3.83      -13.51     32.54 o 
   4   5   8       64.37       34.52     39.04 o 
   5   5   8       33.52       59.53     43.94 o 
   6   5   8       26.50       39.45     41.18 o 
   2   0   9      109.14      155.09     24.21 o 
   4   0   9     2280.41     2050.39     70.20 o 
   6   0   9     1141.13     1165.49     55.11 o 
   8   0   9     4148.76     4221.70    117.69 o 
  10   0   9      105.29       93.99     26.45 o 
  12   0   9      191.73      185.52     36.28 o 
  14   0   9       51.91       35.57     14.76 o 
  16   0   9      777.93      786.52     58.92 o 
  18   0   9      205.61      164.64     39.71 o 
  20   0   9       29.90        6.79     29.24 o 
  22   0   9      362.75      403.44     65.55 o 
   1   1   9      632.14      639.85     26.71 o 
   2   1   9      456.39      735.73     30.65 o 
   3   1   9      873.53      925.18     37.08 o 
   4   1   9      113.15      121.07     19.01 o 
   5   1   9      895.90      857.14     41.34 o 
   6   1   9      202.36      194.46     15.87 o 
   7   1   9       45.31       42.26     11.19 o 
   8   1   9      418.81      354.50     19.32 o 
   9   1   9      683.90      589.93     24.99 o 
  10   1   9       69.42      100.94     20.14 o 
  11   1   9       57.08       26.90     11.70 o 
  12   1   9      691.61      609.69     28.20 o 
  13   1   9      336.53      304.80     23.63 o 
  14   1   9      165.11      157.64     21.02 o 
  15   1   9       14.67        0.38     12.66 o 
  16   1   9      191.45      230.77     25.50 o 
  17   1   9       46.44       45.12     17.28 o 
  18   1   9      233.83      259.92     34.95 o 
  19   1   9      153.11      183.90     44.48 o 
  20   1   9        4.17       24.74     20.27 o 
  21   1   9        1.56       -3.35     21.84 o 
   1   2   9      808.15      734.89     50.09 o 
   2   2   9      133.45      173.99     33.79 o 
   3   2   9      533.75      446.39     41.63 o 
   4   2   9      145.07       90.53     28.21 o 
   5   2   9      726.37      742.60     29.69 o 
   6   2   9      518.55      711.80     30.84 o 
   7   2   9      182.89      202.59     18.67 o 
   8   2   9       17.04       25.21     14.70 o 
   9   2   9      152.83      148.96     19.76 o 
  10   2   9      304.26      304.95     36.75 o 
  11   2   9      119.50      126.38     20.68 o 
  12   2   9      280.98      324.06     26.56 o 
  13   2   9       31.34       55.56     17.57 o 
  14   2   9       49.97       14.52     13.58 o 
  15   2   9      206.50      195.45     25.03 o 
  16   2   9        5.42        5.27     14.22 o 
  17   2   9       78.73       76.20     21.43 o 
  18   2   9       37.49       15.59     19.17 o 
  19   2   9       63.18       36.60     20.16 o 
  20   2   9       42.33       52.23     26.48 o 
   0   3   9      210.46      166.05     36.32 o 
   1   3   9      170.30      192.34     27.37 o 
   2   3   9      462.87      526.15     40.00 o 
   3   3   9      715.07      569.01     53.61 o 
   4   3   9       59.22       39.97     29.33 o 
   5   3   9      470.91      468.10     63.73 o 
   6   3   9       36.35       35.16     30.07 o 
   7   3   9     1093.36      796.19     67.09 o 
   8   3   9       25.15       58.83     34.78 o 
   9   3   9      107.60       90.50     38.85 o 
  10   3   9      575.31      589.28     59.41 o 
  11   3   9      346.34      331.68     58.73 o 
  12   3   9       33.39       10.74     24.13 o 
  13   3   9       16.84       13.38     25.17 o 
  14   3   9       23.97        2.06     21.96 o 
  15   3   9       46.13       61.06     20.85 o 
  16   3   9       37.57       62.80     22.74 o 
  17   3   9       79.72      123.88     26.46 o 
  18   3   9       43.74       28.57     28.12 o 
   1   4   9      123.77      133.19     27.22 o 
   2   4   9       28.65       42.13     20.33 o 
   3   4   9      259.56      181.14     30.84 o 
   4   4   9      343.83      419.04     66.64 o 
   5   4   9        3.64       24.31     30.78 o 
   6   4   9       66.38       57.20     37.24 o 
   7   4   9       51.62       76.67     39.84 o 
   8   4   9       32.25       33.95     33.82 o 
   9   4   9       38.91       57.61     39.52 o 
  10   4   9        5.92        2.08     33.43 o 
  11   4   9      313.74      349.22     68.56 o 
  12   4   9       43.18       11.91     36.06 o 
  13   4   9       36.39       -6.44     33.40 o 
   0   5   9      136.73      131.94     40.45 o 
   1   5   9       72.74       59.10     69.51 o 
   2   5   9       23.50       72.21     41.02 o 
   3   5   9       40.53       36.06     39.23 o 
   4   5   9       47.74       27.48     38.97 o 
   4   0  10     2852.84     2949.34     89.99 o 
   6   0  10      413.68      413.11     34.68 o 
   8   0  10      245.67      277.14     38.88 o 
  10   0  10      373.52      308.81     33.98 o 
  12   0  10      856.92      753.98     53.51 o 
  14   0  10      298.77      304.17     48.84 o 
  16   0  10      322.48      334.91     55.40 o 
  18   0  10      114.49      132.90     41.86 o 
  20   0  10      361.03      329.98     59.44 o 
   1   1  10      406.48      345.64     21.36 o 
   2   1  10       35.58       39.01     13.77 o 
   3   1  10       72.97       62.54     16.30 o 
   4   1  10      417.40      468.00     29.97 o 
   5   1  10      281.33      319.26     22.60 o 
   6   1  10      594.58      513.13     22.68 o 
   7   1  10      215.73      196.21     19.02 o 
   8   1  10      301.43      250.28     19.63 o 
   9   1  10      287.98      307.35     21.66 o 
  10   1  10       81.39       92.34     21.93 o 
  11   1  10      193.28      194.83     21.22 o 
  12   1  10      211.59      198.09     22.36 o 
  13   1  10      200.30      231.38     23.91 o 
  14   1  10      189.87      206.20     24.17 o 
  15   1  10      377.96      400.90     25.29 o 
  16   1  10      338.59      321.09     27.00 o 
  17   1  10      148.91      131.58     28.24 o 
  18   1  10      276.09      357.87     41.08 o 
  19   1  10       24.19        0.67     20.50 o 
  20   1  10       15.42       19.89     22.75 o 
  21   1  10       54.32       23.07     33.93 o 
   2   2  10      189.28      214.50     37.05 o 
   3   2  10      225.77      291.68     42.94 o 
   4   2  10      105.08       71.13     28.15 o 
   5   2  10      257.67      288.09     46.11 o 
   6   2  10      240.07      295.49     49.35 o 
   7   2  10      639.14      533.84     50.37 o 
   8   2  10      141.78      222.08     38.20 o 
   9   2  10       53.83       41.63     14.84 o 
  10   2  10      146.24      143.69     20.52 o 
  11   2  10     1269.81     1206.45     41.35 o 
  12   2  10      105.53      160.39     26.43 o 
  13   2  10       29.95       17.48     14.92 o 
  14   2  10      108.02       81.71     24.21 o 
  15   2  10      516.83      461.51     30.50 o 
  16   2  10      132.30       51.94     19.36 o 
  17   2  10       65.79       61.33     20.28 o 
  18   2  10       68.33       14.90     18.33 o 
  19   2  10       85.36       55.89     21.89 o 
   1   3  10      392.63      468.58     32.40 o 
   2   3  10      140.68      112.31     34.87 o 
   3   3  10      548.34      359.09     53.48 o 
   4   3  10      382.70      439.31     48.93 o 
   5   3  10      216.98      225.03     48.93 o 
   6   3  10      282.92      398.45     59.89 o 
   7   3  10      274.75      301.00     56.04 o 
   8   3  10      145.95      108.43     37.63 o 
   9   3  10      105.54      160.09     47.30 o 
  10   3  10      319.72      377.73     64.14 o 
  11   3  10      843.18      837.76     74.58 o 
  12   3  10       61.57      148.06     33.75 o 
  13   3  10       50.10       80.59     30.03 o 
  14   3  10      132.50       52.52     26.65 o 
  15   3  10      194.45       72.62     32.14 o 
  16   3  10       21.08       12.83     26.74 o 
  17   3  10        3.65        7.57     28.07 o 
   0   4  10      105.17       80.57     38.11 o 
   1   4  10       43.99       36.23     18.75 o 
   2   4  10       22.55       21.77     18.20 o 
   3   4  10      125.94      167.78     46.53 o 
   4   4  10       59.15      102.32     41.25 o 
   5   4  10      177.31      328.18     62.48 o 
   6   4  10       81.70       82.94     42.21 o 
   7   4  10      256.04      157.85     51.53 o 
   8   4  10      126.58       92.90     42.82 o 
   9   4  10        8.45       47.04     39.55 o 
  10   4  10       87.36       69.20     39.74 o 
  11   4  10       80.28       32.22     40.09 o 
  12   4  10       11.58       31.77     37.98 o 
   4   0  11      837.51      788.02     46.82 o 
   6   0  11      896.80      901.13     53.06 o 
   8   0  11      283.95      325.91     44.39 o 
  10   0  11       63.14       76.95     27.12 o 
  12   0  11      132.19       99.05     32.22 o 
  14   0  11      745.48      651.02     54.28 o 
  16   0  11       42.86       87.23     36.99 o 
  18   0  11      161.64      200.09     47.65 o 
  20   0  11      320.47      279.38     58.48 o 
   3   1  11       90.57      146.19     23.63 o 
   4   1  11      520.68      507.17     32.44 o 
   5   1  11       87.69      100.83     17.89 o 
   6   1  11        7.01        4.55     11.96 o 
   7   1  11      513.09      485.93     40.00 o 
   8   1  11       16.20       28.17     12.19 o 
   9   1  11      235.64      219.52     39.29 o 
  10   1  11     1098.75     1137.07     43.70 o 
  11   1  11      237.42      315.12     26.73 o 
  12   1  11      322.86      328.94     28.61 o 
  13   1  11       42.85       40.44     15.50 o 
  14   1  11      203.15      239.08     34.36 o 
  15   1  11      101.99       97.45     20.63 o 
  16   1  11      136.28      125.43     22.16 o 
  17   1  11       41.95       38.61     20.46 o 
  18   1  11      199.18      207.38     34.77 o 
  19   1  11       33.45       38.21     22.62 o 
  20   1  11       24.09       28.93     24.37 o 
   3   2  11      721.33      667.03     53.54 o 
   4   2  11      531.43      307.50     47.52 o 
   5   2  11      230.63      176.87     39.04 o 
   6   2  11      488.40      725.38     58.60 o 
   7   2  11      628.43      611.12     54.63 o 
   8   2  11      292.11      237.44     40.56 o 
   9   2  11      233.51      225.05     33.16 o 
  10   2  11      430.46      377.86     42.09 o 
  11   2  11      230.69      318.19     75.85 o 
  12   2  11       38.43       -4.87     18.17 o 
  13   2  11        2.45       -1.29     13.98 o 
  14   2  11      114.78      112.60     21.52 o 
  15   2  11       11.45        2.43     15.15 o 
  16   2  11       32.32       29.52     17.70 o 
  17   2  11       36.85        8.69     18.59 o 
  18   2  11       41.83        9.59     18.05 o 
  19   2  11       11.84        5.78     19.76 o 
   1   3  11      269.37      395.69     57.26 o 
   2   3  11       10.49        5.96     22.90 o 
   3   3  11       30.49        5.51     25.65 o 
   4   3  11        2.06       22.42     26.23 o 
   5   3  11       72.84       50.63     31.35 o 
   6   3  11       41.75       41.92     30.65 o 
   7   3  11      354.77      548.64     71.93 o 
   8   3  11      121.14       94.95     39.04 o 
   9   3  11      188.01      292.70     57.10 o 
  10   3  11       47.56       51.24     36.99 o 
  11   3  11      243.81      234.67     54.73 o 
  12   3  11       22.88      -18.86     29.62 o 
  13   3  11        6.78       -1.20     22.56 o 
  14   3  11       27.87       -3.66     24.48 o 
  15   3  11      123.23      179.23     38.54 o 
  16   3  11       63.32       56.82     28.99 o 
   1   4  11       40.34       41.99     21.19 o 
   2   4  11       41.16       39.39     31.26 o 
   3   4  11       13.99       73.50     35.29 o 
   4   4  11      214.13      133.16     44.45 o 
   5   4  11       34.61        7.49     29.91 o 
   6   4  11      207.53      192.15     51.21 o 
   7   4  11      192.19      205.50     56.43 o 
   8   4  11        3.14        9.70     33.98 o 
   9   4  11       83.66       98.47     48.84 o 
  10   4  11       53.96       69.08     45.63 o 
  11   4  11        8.55       15.08     38.20 o 
   4   0  12     1676.61     1478.91     66.13 o 
   6   0  12      523.83      474.31     40.96 o 
   8   0  12      458.97      481.45     43.59 o 
  10   0  12      122.33      151.44     36.64 o 
  12   0  12      606.67      545.41     50.82 o 
  14   0  12      507.22      448.18     60.59 o 
  16   0  12       45.65        4.71     30.90 o 
  18   0  12      228.68      142.48     45.06 o 
  20   0  12       24.77       -4.07     34.59 o 
   6   1  12      262.22      368.44     51.40 o 
   7   1  12      314.19      316.15     49.85 o 
   8   1  12     1130.72     1055.61     55.95 o 
   9   1  12       37.35       63.46     19.18 o 
  10   1  12      279.95      355.46     36.53 o 
  11   1  12      132.88      167.54     21.57 o 
  12   1  12       23.69       24.93     14.81 o 
  13   1  12      168.32      140.43     21.93 o 
  14   1  12       96.29       93.44     26.41 o 
  15   1  12       27.94       23.69     16.40 o 
  16   1  12      132.59      106.43     21.46 o 
  17   1  12       48.61       45.92     24.18 o 
  18   1  12      165.22      227.38     36.43 o 
  19   1  12        6.74       23.45     23.93 o 
   5   2  12      149.95      166.33     39.84 o 
   6   2  12        4.21       -1.92     22.29 o 
   7   2  12      434.22      482.64     50.34 o 
   8   2  12      642.84      710.14     60.40 o 
   9   2  12      344.02      435.78     44.86 o 
  10   2  12       28.65       81.02     26.12 o 
  11   2  12      138.73      142.19     28.97 o 
  12   2  12      152.41      137.06     30.31 o 
  13   2  12      127.65       89.59     37.69 o 
  14   2  12       10.97       -0.15     20.95 o 
  15   2  12        1.20       -5.50     20.79 o 
  16   2  12       33.38       25.17     25.77 o 
  17   2  12      159.01      206.82     39.52 o 
  18   2  12       12.75       13.86     26.41 o 
   2   3  12       52.57      131.30     38.08 o 
   3   3  12      139.57       34.97     28.92 o 
   4   3  12       99.87       66.83     35.42 o 
   5   3  12       59.31       29.56     27.77 o 
   6   3  12        5.35       25.43     29.72 o 
   7   3  12       68.10        0.00     27.57 o 
   8   3  12        2.26       -8.97     26.55 o 
   9   3  12       38.62       -0.96     28.95 o 
  10   3  12        2.19       15.28     33.82 o 
  11   3  12       63.95       36.64     32.89 o 
  12   3  12       66.02      101.84     43.14 o 
  13   3  12      128.00       72.02     42.11 o 
  14   3  12       73.27       19.40     24.65 o 
  15   3  12       35.94       -9.19     25.69 o 
   1   4  12      143.45       61.42     34.27 o 
   2   4  12       61.01       62.26     33.59 o 
   3   4  12       53.84       31.35     32.44 o 
   4   4  12       44.22       62.22     39.55 o 
   5   4  12        1.69       -4.32     29.27 o 
   6   4  12      128.68      101.39     41.76 o 
   7   4  12      184.02      126.30     48.07 o 
   8   4  12      183.46      201.53     56.39 o 
   9   4  12       14.28       41.47     38.53 o 
  10   4  12       75.50       59.31     44.26 o 
   4   0  13      550.17      479.88     39.55 o 
   6   0  13     1151.98     1010.17     60.17 o 
   8   0  13      215.71      305.80     49.03 o 
  10   0  13       40.00       26.36     27.00 o 
  12   0  13      286.75      294.11     50.92 o 
  14   0  13      830.60      700.63     60.69 o 
  16   0  13      145.12      191.51     49.89 o 
  18   0  13      373.97      449.88     72.76 o 
   7   1  13      491.82      484.14     48.26 o 
   8   1  13      194.78      246.46     47.01 o 
   9   1  13      186.34      198.33     46.66 o 
  10   1  13      351.52      261.22     51.78 o 
  11   1  13      214.62      276.54     38.99 o 
  12   1  13       67.35      102.07     26.04 o 
  13   1  13       20.27       15.14     19.21 o 
  14   1  13      231.92      216.14     36.92 o 
  15   1  13        7.44       -0.46     19.27 o 
  16   1  13       16.02       27.08     22.70 o 
  17   1  13       41.22       39.54     25.45 o 
  18   1  13       94.07       89.52     29.84 o 
   7   2  13       12.50      -20.05     20.34 o 
   8   2  13       66.68      124.45     38.85 o 
   9   2  13      139.32      138.99     41.15 o 
  10   2  13       67.29       35.55     23.11 o 
  11   2  13      151.99      189.97     55.87 o 
  12   2  13       27.67       82.10     27.43 o 
  13   2  13      267.94      310.62     43.52 o 
  14   2  13       46.85       30.73     24.12 o 
  15   2  13      179.67      147.64     37.42 o 
  16   2  13        2.54       15.94     24.55 o 
  17   2  13       12.82        1.08     23.90 o 
   4   3  13       23.45       31.93     31.90 o 
   5   3  13      162.00      161.31     44.61 o 
   6   3  13       14.82       20.85     29.49 o 
   7   3  13      283.29      193.43     48.81 o 
   8   3  13      159.83      183.92     50.28 o 
   9   3  13       27.21      110.48     42.82 o 
  10   3  13       95.80       67.15     38.33 o 
  11   3  13       16.17      -11.59     31.26 o 
  12   3  13        1.29       -9.00     33.31 o 
  13   3  13       44.68       40.41     35.51 o 
  14   3  13        4.93      -18.38     34.20 o 
   2   4  13       56.84        3.30     32.06 o 
   3   4  13      118.09       90.37     39.55 o 
   4   4  13       12.14        0.19     31.96 o 
   5   4  13       65.03      196.79     54.83 o 
   6   4  13       65.07      148.78     52.42 o 
   7   4  13       26.95       22.06     41.92 o 
   8   4  13       68.40       26.80     39.36 o 
   6   0  14      652.73      587.84     47.88 o 
   8   0  14      343.25      389.67     55.08 o 
  10   0  14     1173.67     1081.88     71.41 o 
  12   0  14       15.38       -2.37     27.60 o 
  14   0  14      124.91      202.81     51.43 o 
  16   0  14      291.21      414.33     66.03 o 
  18   0  14      272.02      277.04     62.99 o 
   7   1  14      155.80      164.22     41.09 o 
   8   1  14      450.64      449.24     61.13 o 
   9   1  14        8.05       -5.73     25.24 o 
  10   1  14       18.34       22.51     29.43 o 
  11   1  14       73.25       91.24     39.97 o 
  12   1  14      140.84      110.36     42.08 o 
  13   1  14       23.03        4.93     35.13 o 
  14   1  14      170.14      126.66     44.23 o 
  15   1  14       60.17       72.34     40.73 o 
  16   1  14       10.95       -8.01     33.50 o 
  17   1  14       17.64        1.60     25.18 o 
  10   2  14       50.48       57.71     33.27 o 
  11   2  14      123.93      117.98     32.30 o 
  12   2  14      169.47      108.13     58.33 o 
  13   2  14        9.38       -7.93     22.28 o 
  14   2  14        0.53      -26.44     21.95 o 
  15   2  14      146.04      191.13     37.99 o 
   6   3  14        6.80       14.22     31.83 o 
   7   3  14       48.56       99.79     42.91 o 
   8   3  14       73.39       48.77     41.79 o 
   9   3  14       43.48       46.63     38.97 o 
  10   3  14       16.72       -7.14     31.70 o 
  11   3  14      161.48      164.57     51.94 o 
  12   3  14       13.65      -34.97     31.32 o 
   4   4  14       29.94        4.64     37.63 o 
   5   4  14       39.49       59.18     43.26 o 
  10   0  15      230.07      254.05     50.21 o 
  12   0  15        0.14        1.76     29.81 o 
  14   0  15      120.49       91.62     43.23 o 
  16   0  15       72.09      105.07     46.11 o 
   8   1  15      247.68      320.69     56.75 o 
   9   1  15      175.97      102.29     38.33 o 
  10   1  15       57.34       21.52     32.09 o 
  11   1  15      176.77      211.20     53.80 o 
  12   1  15      216.44      271.63     58.83 o 
  13   1  15       13.04        3.71     33.56 o 
  14   1  15       63.90      114.87     45.99 o 
  15   1  15       11.29        3.43     35.71 o 
  16   1  15       14.66        9.22     39.93 o 
  12   2  15       27.12      -21.07     34.04 o 
  13   2  15      183.56      208.41     56.33 o 
  14   2  15       41.36       25.40     43.97 o 
   9   3  15      145.38       90.88     44.39 o 
  10   3  15       57.95       52.10     40.38 o 
   9   1  16       28.44       19.21     30.87 o 
  10   1  16       45.84       49.70     38.08 o 
  11   1  16      260.36      249.63     60.97 o 
  12   1  16      105.18      143.08     49.35 o 
  13   1  16      170.43      139.02     50.12 o 
  14   1  16       83.96      143.60     54.86 o 
  15   1  16       57.52       36.86     42.94 o 
  13   2  16       20.91       40.35     40.64 o 
  11   1  17       23.25       49.48     38.78 o 
  12   1  17       83.54       47.04     47.30 o 
  13   1  17        2.39      -22.87     38.97 o 
                                                 
